# Supplementary material for: DeepCCDS: Interpretable Deep Learning Framework for Predicting Cancer Cell Drug Sensitivity through Characterizing Cancer Driver Signals
Source: Adv Sci (Weinh). 2025 May 21;12(23):2416958. doi: 10.1002/advs.202416958 (PMC12199323; doi:10.1002/advs.202416958)
Supplement: Supplementary file 2 — Supporting Information [file ADVS-12-2416958-s001.csv]

Supplementary Table S1. 38 pathways used to characterize cancer driver signals
Subpathways	Size	Enrichment score	P-value	FDR
PI3K-Akt signaling pathway	321	0.934	0	0.000
Signaling pathways regulating pluripotency of stem cells	127	0.940	0.004	0.120
Taste transduction	41	0.960	0.005	0.133
Calcium signaling pathway	165	0.931	0.008	0.160
Melanogenesis	85	0.944	0.009	0.160
Phospholipase D signaling pathway	127	0.937	0.009	0.160
Serotonergic synapse	93	0.939	0.01	0.160
Thyroid hormone signaling pathway	112	0.937	0.01	0.160
Cardiac muscle contraction	57	0.950	0.014	0.167
Cholinergic synapse	100	0.939	0.013	0.167
Estrogen signaling pathway	122	0.932	0.016	0.167
GnRH secretion	59	0.947	0.016	0.167
Growth hormone synthesis, secretion and action	109	0.936	0.015	0.167
JAK-STAT signaling pathway	138	0.931	0.016	0.167
Oxidative phosphorylation	99	0.937	0.016	0.167
Ras signaling pathway	209	0.926	0.018	0.173
Thermogenesis	175	0.926	0.018	0.173
cAMP signaling pathway	189	0.925	0.02	0.185
Apelin signaling pathway	125	0.928	0.03	0.191
C-type lectin receptor signaling pathway	96	0.936	0.024	0.191
Cellular senescence	152	0.929	0.024	0.191
Chemokine signaling pathway	172	0.926	0.031	0.191
Focal adhesion	188	0.924	0.026	0.191
Gap junction	80	0.937	0.023	0.191
Protein digestion and absorption	64	0.943	0.027	0.191
Rap1 signaling pathway	193	0.926	0.022	0.191
Relaxin signaling pathway	118	0.932	0.027	0.191
Renin secretion	59	0.943	0.03	0.191
Th17 cell differentiation	103	0.935	0.031	0.191
Wnt signaling pathway	137	0.927	0.031	0.191
Insulin secretion	73	0.939	0.033	0.198
Axon guidance	160	0.924	0.037	0.198
ErbB signaling pathway	81	0.935	0.036	0.198
MAPK signaling pathway	274	0.919	0.037	0.198
Natural killer cell mediated cytotoxicity	111	0.929	0.038	0.198
Regulation of actin cytoskeleton	199	0.921	0.037	0.198
Regulation of lipolysis in adipocytes	51	0.943	0.038	0.198
B cell receptor signaling pathway	74	0.937	0.039	0.199
