# Supplementary material for: DeepCCDS: Interpretable Deep Learning Framework for Predicting Cancer Cell Drug Sensitivity through Characterizing Cancer Driver Signals
Source: Adv Sci (Weinh). 2025 May 21;12(23):2416958. doi: 10.1002/advs.202416958 (PMC12199323; doi:10.1002/advs.202416958)
Supplement: Supplementary file 3 — Supporting Information [file ADVS-12-2416958-s002.csv]

Supplementary Table S2. PCC between the feature values of dimension 1 in cells and the LN IC50 values of each drug acting on the cells
Drugs	PCC with dimension 1
Buparlisib	0.6
Vinblastine	0.57
Dactinomycin	0.57
BI-2536	0.57
Wee1 Inhibitor	0.56
RO-3306	0.56
NU7441	0.53
YK-4-279	0.52
Paclitaxel	0.52
Vinorelbine	0.52
Docetaxel	0.52
Epirubicin	0.52
AZD5438	0.52
Telomerase Inhibitor IX	0.52
Dactolisib	0.52
MK-1775	0.52
Luminespib	0.52
AZD6738	0.51
Pevonedistat	0.51
Dinaciclib	0.51
Lapatinib	0.51
Bortezomib	0.5
ZM447439	0.5
Staurosporine	0.5
Podophyllotoxin bromide	0.5
5-Fluorouracil	0.49
Crizotinib	0.49
Cisplatin	0.49
BMS-345541	0.49
Sorafenib	0.47
CCT007093	0.47
Irinotecan	0.47
JNK Inhibitor VIII	0.46
Vismodegib	0.46
GSK1904529A	0.46
Pictilisib	0.46
Avagacestat	0.46
Vorinostat	0.46
AZD7762	0.45
AZ6102	0.45
Oxaliplatin	0.45
Veliparib	0.45
AT13148	0.45
P22077	0.45
I-BRD9	0.45
Ipatasertib	0.45
MK-2206	0.45
Afuresertib	0.45
GNE-317	0.45
VE821	0.45
KU-55933	0.44
Alpelisib	0.44
EPZ5676	0.44
Ribociclib	0.44
GSK343	0.44
AZD5363	0.44
MIRA-1	0.44
Rucaparib	0.44
Axitinib	0.44
EPZ004777	0.44
NVP-ADW742	0.44
Olaparib	0.43
Cyclophosphamide	0.43
Camptothecin	0.43
Fulvestrant	0.43
Cediranib	0.43
Pyridostatin	0.43
Obatoclax Mesylate	0.43
Palbociclib	0.42
Uprosertib	0.42
UNC0638	0.42
Serdemetan	0.42
Mycophenolic acid	0.42
Temozolomide	0.42
Alisertib	0.42
Cytarabine	0.42
AGI-5198	0.42
Doramapimod	0.42
Ispinesib Mesylate	0.42
SGC0946	0.42
Foretinib	0.42
GSK2578215A	0.41
Gemcitabine	0.41
Nilotinib	0.41
Tamoxifen	0.41
GW441756	0.41
Motesanib	0.41
Osimertinib	0.41
GDC0810	0.4
SB216763	0.4
Rapamycin	0.4
Lenalidomide	0.4
Bleomycin	0.4
BMS-754807	0.4
LMP744	0.4
Teniposide	0.4
Gefitinib	0.4
5-azacytidine	0.39
MK-8776	0.39
MG-132	0.39
PD173074	0.39
Lestaurtinib	0.39
AZD3759	0.39
AMG-319	0.39
Bosutinib	0.39
Afatinib	0.39
AZD8055	0.39
AZ960	0.38
Talazoparib	0.38
UNC0379	0.38
LJI308	0.38
ICL-SIRT078	0.38
GSK591	0.38
PLX-4720	0.38
BIBR-1532	0.38
AZD8186	0.38
Taselisib	0.38
Schweinfurthin A	0.37
Sabutoclax	0.37
Mitoxantrone	0.37
AT-7519	0.37
Savolitinib	0.37
SN-38	0.37
AZD2014	0.37
Erlotinib	0.37
PFI-1	0.36
I-BET-762	0.36
SNX-2112	0.36
TW 37	0.36
LCL161	0.36
AZD4547	0.36
Tanespimycin	0.35
MIM1	0.35
JQ1	0.35
Topotecan	0.35
XMD13-2	0.35
AGK2	0.35
WIKI4	0.34
Entinostat	0.34
LGK974	0.34
NPK76-II-72-1	0.34
BMS-536924	0.34
AZ20	0.34
Temsirolimus	0.34
AZD1208	0.34
GSK1070916	0.34
Linsitinib	0.34
BX-912	0.34
AZD5991	0.34
EHT-1864	0.33
CP466722	0.33
CAY10603	0.33
AZD4877	0.33
AT7867	0.33
PHA-793887	0.33
JW-7-24-1	0.33
CPI-637	0.33
PIK-93	0.33
XAV939	0.33
UMI-77	0.33
VX-11e	0.32
Pelitinib	0.32
SB590885	0.32
AZD5153	0.32
Ruxolitinib	0.32
AZD1332	0.32
VE-822	0.32
QL-XII-47	0.32
AKT inhibitor VIII	0.32
GSK2110183B	0.31
CCT-018159	0.31
Elephantin	0.31
QL-X-138	0.31
YM201636	0.31
PI-103	0.31
Tivozanib	0.31
Fedratinib	0.31
BX795	0.31
CUDC-101	0.31
GSK690693	0.31
ZSTK474	0.31
WZ3105	0.31
NG-25	0.31
Etoposide	0.3
TAK-715	0.3
AZD5582	0.3
Y-39983	0.3
GSK650394	0.3
QL-XI-92	0.3
A-366	0.3
Masitinib	0.29
KIN001-244	0.29
Doxorubicin	0.29
Belinostat	0.29
kb NB 142-70	0.29
AR-42	0.29
Wnt-C59	0.29
Capivasertib	0.29
CX-5461	0.28
PRT062607	0.28
Bromosporine	0.28
GSK269962A	0.28
VX-702	0.28
OTX015	0.27
ARRY-520	0.27
UNC0642	0.27
BAY-61-3606	0.27
Omipalisib	0.27
Cabozantinib	0.27
SU11274	0.27
GSK2830371	0.27
Tubastatin A	0.27
KIN001-266	0.27
Midostaurin	0.26
POMHEX	0.26
TPCA-1	0.26
Sapitinib	0.26
OSI-027	0.26
GSK2606414	0.26
Torin 2	0.26
Sinularin	0.26
QS11	0.26
AZD1480	0.26
PRIMA-1MET	0.26
Mitomycin-C	0.26
Dasatinib	0.25
OSU-03012	0.25
WEHI-539	0.25
XMD14-99	0.25
CD532	0.25
UNC1215	0.25
Piperlongumine	0.25
AZD3514	0.25
Zoledronate	0.25
PF-562271	0.25
Venetoclax	0.25
Tenovin-6	0.25
GSK429286A	0.25
Dabrafenib	0.25
Gallibiscoquinazole	0.25
Ibrutinib	0.25
Linifanib	0.25
Tipifarnib	0.24
OSI-930	0.24
AGI-6780	0.24
Methotrexate	0.24
Sphingosine Kinase 1 Inhibitor II	0.24
CP724714	0.24
C-75	0.24
BEN	0.24
Quizartinib	0.24
Epothilone B	0.24
Niraparib	0.24
Ulixertinib	0.24
Entospletinib	0.24
GSK-J4	0.23
SB505124	0.23
T0901317	0.23
STF-62247	0.23
I-BET-151	0.23
Pemetrexed	0.23
Idelalisib	0.23
Fludarabine	0.23
WHI-P97	0.23
KIN001-270	0.23
Flavopiridol	0.23
AZD6094	0.23
GSK-LSD1	0.23
Voxtalisib	0.23
WYE-125132	0.23
JQ12	0.23
IWP-2	0.23
NSC-207895	0.22
NVP-BHG712	0.22
VNLG/124	0.22
PCI-34051	0.22
Apitolisib	0.22
BIX02189	0.22
KU-60019	0.22
IPA-3	0.22
Tretinoin	0.21
PF-00299804	0.21
Alectinib	0.21
IMD-0354	0.21
GSK1059615	0.21
TWS119	0.21
alpha-lipoic acid	0.21
BIBF-1120	0.21
AS605240	0.21
FTI-277	0.21
CRT0105950	0.2
ACY-1215	0.2
AZD8835	0.2
PF-4708671	0.2
SGC-CBP30	0.2
CI-1033	0.2
SL0101	0.2
Daporinad	0.2
Enzastaurin	0.2
AZD8931	0.2
HG-5-113-01	0.19
ZG-10	0.19
SCH772984	0.19
MN-64	0.19
RVX-208	0.19
PAC-1	0.19
L-Oxonoreleagnine	0.19
RU-SKI 43	0.19
Bicalutamide	0.19
AS601245	0.19
AZD6482	0.18
Acetalax	0.18
CAY10566	0.18
Ponatinib	0.18
Phenformin	0.18
Nelarabine	0.18
Amuvatinib	0.18
Dacarbazine	0.18
CCT245232	0.18
WZ4003	0.18
ETP-45835	0.18
Pilaralisib	0.18
GSK2801	0.18
LIMK1 inhibitor BMS4	0.18
HG6-64-1	0.18
ABT737	0.17
LDN-193189	0.17
Thapsigargin	0.17
SB52334	0.17
LY2109761	0.17
glutathione	0.17
Embelin	0.17
AICA Ribonucleotide	0.17
Shikonin	0.17
AST-1306	0.16
FR-180204	0.16
IC-87114	0.16
A-443654	0.16
GW843682X	0.16
Selisistat	0.16
Ara-G	0.16
ML323	0.16
BAM7	0.16
GW-2580	0.16
Bexarotene	0.16
Kobe2602	0.16
CHIR-99021	0.16
N-acetyl cysteine	0.15
BPTES	0.15
Dacinostat	0.15
CZC24832	0.15
Zibotentan	0.15
CGP-60474	0.15
Pazopanib	0.15
(5Z)-7-Oxozeaenol	0.14
LFM-A13	0.14
Sepantronium bromide	0.14
FH535	0.14
FTY-720	0.14
Selumetinib	0.14
Tozasertib	0.13
S-Trityl-L-cysteine	0.13
Navitoclax	0.13
PFI3	0.13
XMD11-85h	0.13
CPI-613	0.12
I-CBP112	0.12
PFI-3	0.12
OF-1	0.12
Elesclomol	0.12
XMD8-92	0.12
Dihydrorotenone	0.11
Leflunomide	0.11
Trichostatin A	0.1
NSC-87877	0.1
HG-5-88-01	0.1
JNJ38877605	0.1
NSC319726	0.1
Z-LLNle-CHO	0.1
DMOG	0.09
Panobinostat	0.09
Refametinib	0.09
Trametinib	0.09
CI-1040	0.09
Bryostatin 1	0.08
Romidepsin	0.08
A-83-01	0.08
NVP-TAE684	0.07
PD0325901	0.06
Sunitinib	0.06
FMK	0.06
torin2	0.05
CMK	0.04
IOX2	0.04
Remodelin	0.04
XMD8-85	0.03
A-770041	0.02
CGP-082996	0.02
BMS-509744	0.01
Salubrinal	0
Parthenolide	0
Pyrimethamine	0
Cyclopamine	0
Saracatinib	-0.01
GNF-2	-0.01
WH-4-023	-0.01
Imatinib	-0.02
PHA-665752	-0.02
Seliciclib	-0.02
WZ-1-84	-0.02
AZ628	-0.03
GSK319347A	-0.04
TGX221	-0.05
