# Supplementary material for: DeepCCDS: Interpretable Deep Learning Framework for Predicting Cancer Cell Drug Sensitivity through Characterizing Cancer Driver Signals
Source: Adv Sci (Weinh). 2025 May 21;12(23):2416958. doi: 10.1002/advs.202416958 (PMC12199323; doi:10.1002/advs.202416958)
Supplement: Supplementary file 4 — Supporting Information [file ADVS-12-2416958-s005.csv]

Supplementary Table S3. PCC between the feature values of dimension 15 in cells and the LN IC50 values of each drug acting on the cells
Drugs	PCC with dimension 15
Trametinib	-0.52
Selumetinib	-0.48
SCH772984	-0.47
PD0325901	-0.47
Refametinib	-0.47
VX-11e	-0.46
Ulixertinib	-0.39
Gemcitabine	-0.37
Tanespimycin	-0.36
Epirubicin	-0.35
Dactinomycin	-0.34
Vinorelbine	-0.34
5-Fluorouracil	-0.34
Camptothecin	-0.33
SN-38	-0.33
CI-1040	-0.32
Vinblastine	-0.31
Luminespib	-0.31
Irinotecan	-0.31
BI-2536	-0.3
Pevonedistat	-0.3
Talazoparib	-0.3
YK-4-279	-0.29
Paclitaxel	-0.29
Cytarabine	-0.29
Buparlisib	-0.28
Docetaxel	-0.28
Lestaurtinib	-0.28
Telomerase Inhibitor IX	-0.27
Crizotinib	-0.27
Palbociclib	-0.27
BMS-754807	-0.27
LMP744	-0.27
Dinaciclib	-0.26
Alisertib	-0.26
Taselisib	-0.26
Mitomycin-C	-0.26
MK-1775	-0.25
AZD6738	-0.25
ZM447439	-0.24
Staurosporine	-0.24
Oxaliplatin	-0.24
Afatinib	-0.24
Topotecan	-0.24
Doxorubicin	-0.24
AS605240	-0.24
Wee1 Inhibitor	-0.23
RO-3306	-0.23
Dactolisib	-0.23
Podophyllotoxin bromide	-0.23
Cisplatin	-0.23
AZD7762	-0.23
Alpelisib	-0.23
Mycophenolic acid	-0.23
AZD8055	-0.23
I-BET-762	-0.23
JQ1	-0.23
Pictilisib	-0.22
AZ6102	-0.22
Serdemetan	-0.22
Teniposide	-0.22
MG-132	-0.22
Mitoxantrone	-0.22
SNX-2112	-0.22
Pemetrexed	-0.22
Tozasertib	-0.22
BMS-345541	-0.21
GNE-317	-0.21
Foretinib	-0.21
BMS-536924	-0.21
AZD4877	-0.21
(5Z)-7-Oxozeaenol	-0.21
Uprosertib	-0.2
Bleomycin	-0.2
Etoposide	-0.2
Bortezomib	-0.19
Vorinostat	-0.19
VE821	-0.19
Ribociclib	-0.19
NVP-ADW742	-0.19
Olaparib	-0.19
Ispinesib Mesylate	-0.19
Gefitinib	-0.19
Sabutoclax	-0.19
GSK1070916	-0.19
Linsitinib	-0.19
OTX015	-0.19
Lapatinib	-0.18
CX-5461	-0.18
Dabrafenib	-0.18
Daporinad	-0.18
MK-2206	-0.17
PD173074	-0.17
LJI308	-0.17
PFI-1	-0.17
BX-912	-0.17
SB590885	-0.17
CCT-018159	-0.17
ARRY-520	-0.17
AZD8931	-0.17
AZ628	-0.17
Afuresertib	-0.16
Rucaparib	-0.16
Pyridostatin	-0.16
5-azacytidine	-0.16
AZD3759	-0.16
GSK591	-0.16
AZ20	-0.16
NU7441	-0.15
AZD5363	-0.15
Obatoclax Mesylate	-0.15
Osimertinib	-0.15
Rapamycin	-0.15
AZD5153	-0.15
PF-562271	-0.15
NVP-BHG712	-0.15
AZD5438	-0.14
MK-8776	-0.14
AZ960	-0.14
UNC0379	-0.14
Entinostat	-0.14
Temsirolimus	-0.14
GSK650394	-0.14
PRT062607	-0.14
SU11274	-0.14
QS11	-0.14
Sorafenib	-0.13
I-BRD9	-0.13
Ipatasertib	-0.13
Temozolomide	-0.13
AT-7519	-0.13
AZD2014	-0.13
Erlotinib	-0.13
NPK76-II-72-1	-0.13
PHA-793887	-0.13
WZ3105	-0.13
Sapitinib	-0.13
Axitinib	-0.12
XMD13-2	-0.12
KIN001-244	-0.12
Niraparib	-0.12
SB505124	-0.12
CRT0105950	-0.12
AZD8835	-0.12
RU-SKI 43	-0.12
CCT245232	-0.12
FR-180204	-0.12
FTY-720	-0.12
Romidepsin	-0.12
torin2	-0.12
AT13148	-0.11
Cediranib	-0.11
Bosutinib	-0.11
PLX-4720	-0.11
CAY10603	-0.11
Pelitinib	-0.11
BX795	-0.11
CUDC-101	-0.11
AZD5582	-0.11
Y-39983	-0.11
kb NB 142-70	-0.11
Capivasertib	-0.11
Cabozantinib	-0.11
XMD14-99	-0.11
Tipifarnib	-0.11
BEN	-0.11
Flavopiridol	-0.11
FTI-277	-0.11
Enzastaurin	-0.11
S-Trityl-L-cysteine	-0.11
Trichostatin A	-0.11
NVP-TAE684	-0.11
MIM1	-0.1
AT7867	-0.1
PIK-93	-0.1
UMI-77	-0.1
VE-822	-0.1
QL-XII-47	-0.1
Belinostat	-0.1
Tubastatin A	-0.1
OSU-03012	-0.1
Linifanib	-0.1
Sphingosine Kinase 1 Inhibitor II	-0.1
I-BET-151	-0.1
Elesclomol	-0.1
CCT007093	-0.09
Veliparib	-0.09
EPZ5676	-0.09
GSK343	-0.09
Nilotinib	-0.09
SB216763	-0.09
AZD8186	-0.09
Savolitinib	-0.09
Fedratinib	-0.09
TAK-715	-0.09
AR-42	-0.09
VX-702	-0.09
UNC0642	-0.09
BAY-61-3606	-0.09
KIN001-266	-0.09
TPCA-1	-0.09
OSI-027	-0.09
GSK429286A	-0.09
CP724714	-0.09
WHI-P97	-0.09
AZD6094	-0.09
VNLG/124	-0.09
GSK1059615	-0.09
PAC-1	-0.09
ETP-45835	-0.09
Embelin	-0.09
Ara-G	-0.09
Sepantronium bromide	-0.09
CPI-613	-0.09
NSC319726	-0.09
Vismodegib	-0.08
GSK1904529A	-0.08
EPZ004777	-0.08
Fulvestrant	-0.08
SGC0946	-0.08
ICL-SIRT078	-0.08
AZD4547	-0.08
CP466722	-0.08
CPI-637	-0.08
Ruxolitinib	-0.08
YM201636	-0.08
Bromosporine	-0.08
Midostaurin	-0.08
Torin 2	-0.08
CD532	-0.08
Methotrexate	-0.08
C-75	-0.08
JQ12	-0.08
IPA-3	-0.08
PF-00299804	-0.08
CI-1033	-0.08
A-443654	-0.08
BAM7	-0.08
Kobe2602	-0.08
PFI-3	-0.08
JNJ38877605	-0.08
Panobinostat	-0.08
Avagacestat	-0.07
P22077	-0.07
MIRA-1	-0.07
UNC0638	-0.07
Lenalidomide	-0.07
AZD1332	-0.07
AKT inhibitor VIII	-0.07
ZSTK474	-0.07
QL-XI-92	-0.07
GSK269962A	-0.07
POMHEX	-0.07
Piperlongumine	-0.07
AZD3514	-0.07
Epothilone B	-0.07
T0901317	-0.07
Idelalisib	-0.07
ACY-1215	-0.07
PF-4708671	-0.07
Phenformin	-0.07
Pilaralisib	-0.07
SB52334	-0.07
AST-1306	-0.07
GW843682X	-0.07
Bexarotene	-0.07
LFM-A13	-0.07
FH535	-0.07
I-CBP112	-0.07
NSC-87877	-0.07
JNK Inhibitor VIII	-0.06
Tamoxifen	-0.06
GW441756	-0.06
GDC0810	-0.06
TW 37	-0.06
AGK2	-0.06
WIKI4	-0.06
QL-X-138	-0.06
NG-25	-0.06
A-366	-0.06
Omipalisib	-0.06
AZD1480	-0.06
Venetoclax	-0.06
Tenovin-6	-0.06
OSI-930	-0.06
Voxtalisib	-0.06
NSC-207895	-0.06
BIX02189	-0.06
Alectinib	-0.06
BIBF-1120	-0.06
WZ4003	-0.06
LIMK1 inhibitor BMS4	-0.06
Thapsigargin	-0.06
IC-87114	-0.06
Selisistat	-0.06
Zibotentan	-0.06
Cyclophosphamide	-0.05
Doramapimod	-0.05
AZD1208	-0.05
GSK2110183B	-0.05
PI-103	-0.05
GSK690693	-0.05
STF-62247	-0.05
Apitolisib	-0.05
KU-60019	-0.05
Tretinoin	-0.05
TWS119	-0.05
AS601245	-0.05
CAY10566	-0.05
Amuvatinib	-0.05
LDN-193189	-0.05
Sunitinib	-0.05
AGI-5198	-0.04
GSK2578215A	-0.04
Schweinfurthin A	-0.04
LCL161	-0.04
Elephantin	-0.04
Ibrutinib	-0.04
Quizartinib	-0.04
KIN001-270	-0.04
IMD-0354	-0.04
AICA Ribonucleotide	-0.04
GW-2580	-0.04
BPTES	-0.04
Dacinostat	-0.04
Bryostatin 1	-0.04
FMK	-0.04
IOX2	-0.04
BMS-509744	-0.04
Parthenolide	-0.04
Pyrimethamine	-0.04
AMG-319	-0.03
Tivozanib	-0.03
Masitinib	-0.03
PRIMA-1MET	-0.03
UNC1215	-0.03
GSK-J4	-0.03
Fludarabine	-0.03
WYE-125132	-0.03
Z-LLNle-CHO	-0.03
A-83-01	-0.03
CMK	-0.03
XMD8-85	-0.03
Seliciclib	-0.03
WZ-1-84	-0.03
KU-55933	-0.02
BIBR-1532	-0.02
LGK974	-0.02
XAV939	-0.02
Wnt-C59	-0.02
GSK2830371	-0.02
PCI-34051	-0.02
alpha-lipoic acid	-0.02
RVX-208	-0.02
AZD6482	-0.02
CHIR-99021	-0.02
Salubrinal	-0.02
PHA-665752	-0.02
GSK319347A	-0.02
Motesanib	-0.01
AZD5991	-0.01
GSK2606414	-0.01
Entospletinib	-0.01
Bicalutamide	-0.01
glutathione	-0.01
Shikonin	-0.01
N-acetyl cysteine	-0.01
CGP-60474	-0.01
Cyclopamine	-0.01
Saracatinib	-0.01
TGX221	-0.01
AGI-6780	0
GSK-LSD1	0
SL0101	0
HG-5-113-01	0
Acetalax	0
DMOG	0
Remodelin	0
CGP-082996	0
GNF-2	0
JW-7-24-1	0.01
Sinularin	0.01
Zoledronate	0.01
Gallibiscoquinazole	0.01
IWP-2	0.01
Nelarabine	0.01
GSK2801	0.01
ABT737	0.01
A-770041	0.01
Imatinib	0.01
SGC-CBP30	0.02
ZG-10	0.02
L-Oxonoreleagnine	0.02
Ponatinib	0.02
Dacarbazine	0.02
HG6-64-1	0.02
Pazopanib	0.02
EHT-1864	0.03
Dasatinib	0.03
MN-64	0.03
WEHI-539	0.04
ML323	0.04
CZC24832	0.04
PFI3	0.04
WH-4-023	0.04
LY2109761	0.05
Navitoclax	0.05
Leflunomide	0.05
HG-5-88-01	0.05
Dihydrorotenone	0.06
XMD8-92	0.07
XMD11-85h	0.08
OF-1	0.09
