# Supplementary material for: DeepCCDS: Interpretable Deep Learning Framework for Predicting Cancer Cell Drug Sensitivity through Characterizing Cancer Driver Signals
Source: Adv Sci (Weinh). 2025 May 21;12(23):2416958. doi: 10.1002/advs.202416958 (PMC12199323; doi:10.1002/advs.202416958)
Supplement: Supplementary file 5 — Supporting Information [file ADVS-12-2416958-s004.xlsx]

## Sheet: Table S4
Table S4. Annotation information of the drugs included in the GDSC dataset.
Drug name	ChEMBL ID	ATC code	Mechanism of action
5-Fluorouracil	CHEMBL185	L01BC52, L01BC02	DNA inhibitor, RNA inhibitor, Thymidylate synthase inhibitor
5-azacytidine	CHEMBL1489	L01BC07	RNA inhibitor, DNA inhibitor, DNA (cytosine-5)-methyltransferase 1 inhibitor, DNA (cytosine-5)-methyltransferase 3A inhibitor
ACY-1215	CHEMBL2364628		Histone deacetylase 6 inhibitor
AMG-319	CHEMBL4303596		PI3-kinase p110-delta subunit inhibitor
ARRY-520	CHEMBL2347655		Kinesin-like protein 1 inhibitor
AST-1306	CHEMBL1947204		Receptor protein-tyrosine kinase erbB-2 inhibitor, Epidermal growth factor receptor erbB1 inhibitor
AT-7519	CHEMBL445813		Cyclin-dependent kinase inhibitor
AT13148	CHEMBL3544960		MAP kinase-activated protein kinase 2 inhibitor, Rho-associated protein kinase inhibitor
AZD1480	CHEMBL1231124		Tyrosine-protein kinase JAK2 inhibitor
AZD2014	CHEMBL2336325		Serine/threonine-protein kinase mTOR inhibitor
AZD3514	CHEMBL2346976		Androgen Receptor modulator
AZD3759	CHEMBL3623290		Epidermal growth factor receptor erbB1 inhibitor
AZD4877	CHEMBL1829433		Kinesin-like protein 1 inhibitor
AZD5363	CHEMBL2325741		Serine/threonine-protein kinase AKT inhibitor
AZD5438	CHEMBL488436		Cyclin-dependent kinase inhibitor
AZD6094	CHEMBL3334567		Hepatocyte growth factor receptor inhibitor
AZD6482	CHEMBL2165191		PI3-kinase class I inhibitor
AZD6738	CHEMBL4285417		Serine-protein kinase ATR inhibitor
AZD7762	CHEMBL2041933		Serine/threonine-protein kinase Chk1 inhibitor
AZD8055	CHEMBL1801204		Serine/threonine-protein kinase mTOR inhibitor
AZD8186	CHEMBL3408248		PI3-kinase p110-beta subunit inhibitor, PI3-kinase p110-delta subunit inhibitor
AZD8931	CHEMBL2408045		Receptor tyrosine-protein kinase erbB-3 inhibitor, Receptor protein-tyrosine kinase erbB-2 inhibitor, Epidermal growth factor receptor erbB1 inhibitor
Acetalax	CHEMBL1402684		Unknown
Afuresertib	CHEMBL2219422		Serine/threonine-protein kinase AKT inhibitor
Alisertib	CHEMBL483158		Serine/threonine-protein kinase Aurora-A inhibitor
Alpelisib	CHEMBL2396661	L01EM03	PI3-kinase p110-alpha subunit inhibitor
Amuvatinib	CHEMBL2103851		Tyrosine-protein kinase receptor FLT3 inhibitor, Platelet-derived growth factor receptor alpha inhibitor, Hepatocyte growth factor receptor inhibitor, Stem cell growth factor receptor inhibitor
Apitolisib	CHEMBL1922094		Serine/threonine-protein kinase mTOR inhibitor, PI3-kinase class I inhibitor
Avagacestat	CHEMBL1090771		Gamma-secretase inhibitor
Axitinib	CHEMBL1289926	L01EK01	Vascular endothelial growth factor receptor inhibitor
BI-2536	CHEMBL513909		Serine/threonine-protein kinase PLK1 inhibitor
BMS-754807	CHEMBL575448		Insulin receptor inhibitor, Insulin-like growth factor I receptor inhibitor
Belinostat	CHEMBL408513	L01XH04	Histone deacetylase inhibitor
Bexarotene	CHEMBL1023	L01XF03	Retinoid X receptor agonist
Bicalutamide	CHEMBL409	L02BB03	Androgen Receptor antagonist
Bortezomib	CHEMBL325041	L01XG01	26S proteosome inhibitor
Bosutinib	CHEMBL288441	L01EA04	Tyrosine-protein kinase Lyn inhibitor, Tyrosine-protein kinase HCK inhibitor, Tyrosine-protein kinase SRC inhibitor, Tyrosine-protein kinase ABL inhibitor
Buparlisib	CHEMBL2017974		PI3-kinase class I inhibitor
CI-1040	CHEMBL105442		Dual specificity mitogen-activated protein kinase kinase 2 inhibitor, Dual specificity mitogen-activated protein kinase kinase 1 inhibitor
CP724714	CHEMBL483321		Receptor protein-tyrosine kinase erbB-2 inhibitor
CUDC-101	CHEMBL598797		Epidermal growth factor receptor erbB1 inhibitor, Histone deacetylase inhibitor, Receptor protein-tyrosine kinase erbB-2 inhibitor
Capivasertib	CHEMBL2325741		Serine/threonine-protein kinase AKT inhibitor
Cediranib	CHEMBL491473	L01EK02	Vascular endothelial growth factor receptor inhibitor, Platelet-derived growth factor receptor inhibitor, Stem cell growth factor receptor inhibitor
Crizotinib	CHEMBL601719	L01ED01	EML4-ALK, NPM/ALK (Nucleophosmin/ALK tyrosine kinase receptor), ALK tyrosine kinase receptor inhibitor, Hepatocyte growth factor receptor inhibitor
Cytarabine	CHEMBL803	L01BC01	RNA inhibitor, DNA inhibitor, DNA polymerase (alpha/delta/epsilon) inhibitor
Dacarbazine	CHEMBL476	L01AX04	DNA inhibitor
Dactinomycin	CHEMBL1554	L01DA01	DNA inhibitor
Dactolisib	CHEMBL1879463		Serine/threonine-protein kinase mTOR inhibitor, PI3-kinase class I inhibitor
Daporinad	CHEMBL566757		Nicotinamide phosphoribosyltransferase inhibitor
Dasatinib	CHEMBL1421	L01EA02	SRC inhibitor, Tyrosine-protein kinase ABL inhibitor, Platelet-derived growth factor receptor beta inhibitor, Ephrin type-A receptor 2 inhibitor, Stem cell growth factor receptor inhibitor, Bcr/Abl fusion protein
Dinaciclib	CHEMBL2103840		Cyclin-dependent kinase 1 inhibitor, Cyclin-dependent kinase 9 inhibitor, Cyclin-dependent kinase 5 inhibitor, Cyclin-dependent kinase 2 inhibitor
Doramapimod	CHEMBL103667		MAP kinase p38 alpha inhibitor
Entinostat	CHEMBL27759	L01XH05	Histone deacetylase inhibitor
Entospletinib	CHEMBL3265032		Tyrosine-protein kinase SYK inhibitor
Enzastaurin	CHEMBL300138		Protein kinase C beta inhibitor
Epothilone B	CHEMBL94657		Tubulin stabiliser
Etoposide	CHEMBL44657	L01CB01	DNA topoisomerase II inhibitor
FTY-720	CHEMBL544665		Sphingosine 1-phosphate receptor agonist
Fedratinib	CHEMBL1287853	L01EJ02	Tyrosine-protein kinase JAK2 inhibitor, Tyrosine-protein kinase receptor FLT3 inhibitor
Flavopiridol	CHEMBL428690		Cyclin-dependent kinase 2 inhibitor, Cyclin-dependent kinase 1 inhibitor, Cyclin-dependent kinase 7 inhibitor, Cyclin-dependent kinase 4 inhibitor, Cyclin-dependent kinase 9 inhibitor, Cyclin-dependent kinase 6 inhibitor
Foretinib	CHEMBL1230609		Tyrosine-protein kinase TIE-2 inhibitor, Vascular endothelial growth factor receptor inhibitor, Hepatocyte growth factor receptor inhibitor, Stem cell growth factor receptor inhibitor, Platelet-derived growth factor receptor inhibitor, Tyrosine-protein kinase receptor FLT3 inhibitor
Fulvestrant	CHEMBL1358	L02BA03	Estrogen receptor antagonist
GDC0810	CHEMBL3581693		Estrogen receptor alpha antagonist
GSK1059615	CHEMBL3544966		PI3-kinase class I inhibitor
GSK1070916	CHEMBL1090479		Serine/threonine-protein kinase Aurora-C inhibitor, Serine/threonine-protein kinase Aurora-B inhibitor
GSK690693	CHEMBL494089		Serine/threonine-protein kinase AKT inhibitor, Protein kinase C (PKC) inhibitor, cAMP-dependent protein kinase (PKA) inhibitor
Gefitinib	CHEMBL939	L01EB01	Epidermal growth factor receptor erbB1 inhibitor
I-BET-762	CHEMBL1232461		Bromodomain and extra-terminal motif (BET) inhibitor
IMD-0354	CHEMBL536151		Inhibitor of nuclear factor kappa B kinase beta subunit inhibitor
Ibrutinib	CHEMBL1873475	L01EL01	Tyrosine-protein kinase BTK inhibitor
Idelalisib	CHEMBL2216870	L01EM01	PI3-kinase p110-delta subunit inhibitor
Ipatasertib	CHEMBL2177390		Serine/threonine-protein kinase AKT inhibitor
JNJ38877605	CHEMBL2133806		Hepatocyte growth factor receptor inhibitor
LGK974	CHEMBL3188386		Probable protein-cysteine N-palmitoyltransferase porcupine inhibitor
Leflunomide	CHEMBL960	L04AA13	Dihydroorotate dehydrogenase inhibitor
Lenalidomide	CHEMBL848	L04AX04	CRL4(CRBN) E3 ubiquitin ligase inhibitor
Lestaurtinib	CHEMBL603469		Neurotrophic tyrosine kinase receptor type 2 inhibitor, Nerve growth factor receptor Trk-A inhibitor, Tyrosine-protein kinase receptor RET inhibitor, Tyrosine-protein kinase receptor FLT3 inhibitor, Tyrosine-protein kinase JAK2 inhibitor, NT-3 growth factor receptor inhibitor
Linifanib	CHEMBL223360		Macrophage colony stimulating factor receptor inhibitor, Platelet-derived growth factor receptor inhibitor, Vascular endothelial growth factor receptor inhibitor, Tyrosine-protein kinase receptor FLT3 inhibitor
Linsitinib	CHEMBL1091644		Insulin receptor inhibitor, Insulin-like growth factor I receptor inhibitor
Luminespib	CHEMBL252164		Heat shock protein HSP90 inhibitor
MK-1775	CHEMBL1976040		Serine/threonine-protein kinase WEE1 inhibitor
MK-2206	CHEMBL1079175		Serine/threonine-protein kinase AKT inhibitor
Masitinib	CHEMBL1908391	L01EX06	Stem cell growth factor receptor inhibitor, Fibroblast growth factor receptor 3 inhibitor, Platelet-derived growth factor receptor inhibitor
Methotrexate	CHEMBL34259	L01BA01, L04AX03	Dihydrofolate reductase inhibitor
Midostaurin	CHEMBL608533	L01EX10	Protein kinase C (PKC) inhibitor, Platelet-derived growth factor receptor inhibitor, Tyrosine-protein kinase receptor FLT3 inhibitor, Stem cell growth factor receptor inhibitor, Vascular endothelial growth factor receptor 2 inhibitor
Mitomycin-C	CHEMBL105	L01DC03	DNA inhibitor
Motesanib	CHEMBL572881		Stem cell growth factor receptor inhibitor, Tyrosine-protein kinase receptor RET inhibitor, Platelet-derived growth factor receptor inhibitor, Vascular endothelial growth factor receptor inhibitor
Mycophenolic acid	CHEMBL866	L04AA06	Inosine-5'-monophosphate dehydrogenase (IMPDH) inhibitor
N-acetyl cysteine	CHEMBL600	S01XA08, R05CB01, V03AB23	Mycolytic, Glutathione precursor
Navitoclax	CHEMBL443684		Apoptosis regulator Bcl-2 inhibitor, Apoptosis regulator Bcl-X inhibitor, Apoptosis regulator Bcl-W inhibitor
Nelarabine	CHEMBL1201112	L01BB07	DNA inhibitor
Niraparib	CHEMBL1094636	L01XK02	Poly [ADP-ribose] polymerase 2 inhibitor, Poly [ADP-ribose] polymerase-1 inhibitor
OSI-930	CHEMBL1614710		Vascular endothelial growth factor receptor inhibitor, Stem cell growth factor receptor inhibitor
OSU-03012	CHEMBL1650595		3-phosphoinositide dependent protein kinase-1 inhibitor
OTX015	CHEMBL3581647		Bromodomain and extra-terminal motif (BET) inhibitor
Obatoclax Mesylate	CHEMBL2107358		Bcl-2-like protein 10 inhibitor, Bcl-2-related protein A1 inhibitor, Induced myeloid leukemia cell differentiation protein Mcl-1 inhibitor, Apoptosis regulator Bcl-X inhibitor, Apoptosis regulator Bcl-2 inhibitor, Apoptosis regulator Bcl-W inhibitor
Olaparib	CHEMBL521686	L01XK01	PARP 1, 2 and 3 inhibitor
Omipalisib	CHEMBL1236962		Serine/threonine-protein kinase mTOR inhibitor, PI3-kinase class I inhibitor
PD0325901	CHEMBL507361		Dual specificity mitogen-activated protein kinase kinase 1 inhibitor, Dual specificity mitogen-activated protein kinase kinase 2 inhibitor
PF-00299804	CHEMBL2110732		Receptor protein-tyrosine kinase erbB-4 inhibitor, Epidermal growth factor receptor erbB1 inhibitor, Receptor protein-tyrosine kinase erbB-2 inhibitor
PF-562271	CHEMBL1084546		Focal adhesion kinase 1 inhibitor
PHA-793887	CHEMBL1230607		Cyclin-dependent kinase inhibitor
PRIMA-1MET	CHEMBL3186011		Cellular tumor antigen p53 stabiliser
Paclitaxel	CHEMBL428647	L01CD01	Tubulin inhibitor
Palbociclib	CHEMBL189963	L01EF01	Cyclin-dependent kinase 4/cyclin D1 inhibitor, CDK6/cyclin D1 inhibitor
Pelitinib	CHEMBL607707		Epidermal growth factor receptor erbB1 inhibitor
Pemetrexed	CHEMBL225072	L01BA04	GAR transformylase inhibitor, Dihydrofolate reductase inhibitor, Thymidylate synthase inhibitor
Pevonedistat	CHEMBL1231160		NEDD8 activating enzyme inhibitor
Pictilisib	CHEMBL521851		PI3-kinase class I inhibitor
Pilaralisib	CHEMBL3360203		PI3-kinase class I inhibitor
Pyrimethamine	CHEMBL36	P01BD01, P01BD51	Dihydrofolate reductase inhibitor
Quizartinib	CHEMBL576982	L01EX11	Stem cell growth factor receptor inhibitor, Tyrosine-protein kinase receptor RET inhibitor, Macrophage colony stimulating factor receptor inhibitor, Tyrosine-protein kinase receptor FLT3 inhibitor, Platelet-derived growth factor receptor inhibitor
RVX-208	CHEMBL2393130		Bromodomain and extra-terminal motif (BET) inhibitor
Rapamycin	CHEMBL413	L04AA10, S01XA23, L01EG04	FK506-binding protein 1A inhibitor
Refametinib	CHEMBL1236682		Dual specificity mitogen-activated protein kinase kinase 1 inhibitor, Dual specificity mitogen-activated protein kinase kinase 2 inhibitor
Ribociclib	CHEMBL3545110		Cyclin-dependent kinase 4 inhibitor, Cyclin-dependent kinase 6 inhibitor
Romidepsin	CHEMBL343448	L01XH02	Histone deacetylase inhibitor
Rucaparib	CHEMBL1173055	L01XK03	PARP 1, 2 and 3 inhibitor
SN-38	CHEMBL837		DNA topoisomerase I inhibitor
Sapitinib	CHEMBL2408045		Receptor tyrosine-protein kinase erbB-3 inhibitor, Receptor protein-tyrosine kinase erbB-2 inhibitor, Epidermal growth factor receptor erbB1 inhibitor
Saracatinib	CHEMBL217092		Tyrosine-protein kinase ABL inhibitor, Tyrosine-protein kinase SRC inhibitor
Savolitinib	CHEMBL3334567		Hepatocyte growth factor receptor inhibitor
Seliciclib	CHEMBL14762		Cyclin-dependent kinase 5 inhibitor, Cyclin-dependent kinase 1 inhibitor, Cyclin-dependent kinase 9 inhibitor, Cyclin-dependent kinase 7 inhibitor, Cyclin-dependent kinase 2 inhibitor
Selumetinib	CHEMBL1614701	L01EE04	Dual specificity mitogen-activated protein kinase kinase 2 inhibitor, Dual specificity mitogen-activated protein kinase kinase 1 inhibitor
Sunitinib	CHEMBL535	L01EX01	Vascular endothelial growth factor receptor 1 inhibitor, Platelet-derived growth factor receptor alpha inhibitor, Tyrosine-protein kinase receptor RET inhibitor, Vascular endothelial growth factor receptor 3 inhibitor, Macrophage colony stimulating factor receptor inhibitor, Vascular endothelial growth factor receptor 2 inhibitor, Stem cell growth factor receptor inhibitor, Tyrosine-protein kinas…
TAK-715	CHEMBL363648		MAP kinase p38 alpha inhibitor
Talazoparib	CHEMBL3137320	L01XK04	Poly [ADP-ribose] polymerase 2 inhibitor, Poly [ADP-ribose] polymerase-1 inhibitor
Tanespimycin	CHEMBL109480		Heat shock protein HSP90 inhibitor
Taselisib	CHEMBL2387080		PI3-kinase class I inhibitor
Temozolomide	CHEMBL810	L01AX03	DNA inhibitor
Temsirolimus	CHEMBL1201182	L01EG01	FK506-binding protein 1A inhibitor
Teniposide	CHEMBL452231	L01CB02	DNA topoisomerase II inhibitor
Tipifarnib	CHEMBL289228		Protein farnesyltransferase inhibitor
Tivozanib	CHEMBL1289494	L01EK03	Vascular endothelial growth factor receptor inhibitor
Tozasertib	CHEMBL572878		Serine/threonine-protein kinase Aurora inhibitor
Trametinib	CHEMBL2103875	L01EE01	Dual specificity mitogen-activated protein kinase kinase; MEK1/2 inhibitor
Tretinoin	CHEMBL38	L01XF01, D10AD51, D10AD01	Retinoic acid receptor agonist
Ulixertinib	CHEMBL3590106		MAP kinase ERK1 inhibitor, MAP kinase ERK2 inhibitor
Uprosertib	CHEMBL3137336		Serine/threonine-protein kinase AKT inhibitor
VE-822	CHEMBL3989870		Serine-protein kinase ATR inhibitor
VX-702	CHEMBL1090090		MAP kinase p38 alpha inhibitor
Veliparib	CHEMBL506871	L01XK05	PARP 1, 2 and 3 inhibitor
Venetoclax	CHEMBL3137309	L01XX52	Apoptosis regulator Bcl-2 inhibitor
Vismodegib	CHEMBL473417	L01XJ01	Smoothened homolog inhibitor
Vorinostat	CHEMBL98	L01XH01	Histone deacetylase 2 inhibitor, Histone deacetylase 3 inhibitor, Histone deacetylase 1 inhibitor, Histone deacetylase 6 inhibitor
Voxtalisib	CHEMBL3545366		PI3-kinase class I inhibitor, Serine/threonine-protein kinase mTOR inhibitor
Y-39983	CHEMBL571948		Rho-associated protein kinase inhibitor
ZSTK474	CHEMBL586702		PI3-kinase class I inhibitor
Zibotentan	CHEMBL1628688		Endothelin receptor ET-A antagonist
Alectinib	CHEMBL1738797	L01ED03	ALK tyrosine kinase receptor inhibitor, Tyrosine-protein kinase receptor RET inhibitor ,EML4-ALK
BIBF-1120	CHEMBL502835	L01EX09	Fibroblast growth factor receptor inhibitor, Vascular endothelial growth factor receptor inhibitor, Platelet-derived growth factor receptor inhibitor
Cabozantinib	CHEMBL2105717	L01EX07	Vascular endothelial growth factor receptor 2 inhibitor, Hepatocyte growth factor receptor inhibitor
Dabrafenib	CHEMBL2028663	L01EC02	Serine/threonine-protein kinase B-raf inhibitor
Doxorubicin	CHEMBL53463	L01DB01	DNA inhibitor, DNA topoisomerase II alpha inhibitor
Epirubicin	CHEMBL417	L01DB03	DNA inhibitor
Erlotinib	CHEMBL553	L01EB02	Epidermal growth factor receptor erbB1 inhibitor
Gemcitabine	CHEMBL888	L01BC05	Ribonucleoside-diphosphate reductase RR1 inhibitor, DNA polymerase (alpha/delta/epsilon) inhibitor
Imatinib	CHEMBL941	L01EA01	Bcr/Abl fusion protein, Tyrosine-protein kinase ABL inhibitor, Stem cell growth factor receptor inhibitor, Platelet-derived growth factor receptor beta inhibitor
Irinotecan	CHEMBL481	L01CE02	DNA topoisomerase I inhibitor
Lapatinib	CHEMBL554	L01EH01	Receptor protein-tyrosine kinase erbB-2 inhibitor, Epidermal growth factor receptor erbB1 inhibitor
Mitoxantrone	CHEMBL58	L01DB07	DNA inhibitor, DNA topoisomerase II alpha inhibitor
Nilotinib	CHEMBL255863	L01EA03	Tyrosine-protein kinase ABL inhibitor, Bcr/Abl fusion protein
Panobinostat	CHEMBL483254	L01XH03	Histone deacetylase inhibitor
Pazopanib	CHEMBL477772	L01EX03	Platelet-derived growth factor receptor inhibitor, Vascular endothelial growth factor receptor inhibitor, Stem cell growth factor receptor inhibitor, Fibroblast growth factor receptor 1 inhibitor, Macrophage colony stimulating factor receptor inhibitor, Tyrosine-protein kinase LCK inhibitor, Tyrosine-protein kinase ITK/TSK inhibitor, Fibroblast growth factor receptor 3 inhibitor
Phenformin	CHEMBL170988	A10BA01	Unknown
Ponatinib	CHEMBL1171837	L01EA05	Bcr/Abl fusion protein inhibitor
Ruxolitinib	CHEMBL1789941	L01EJ01, D11AH09	Tyrosine-protein kinase JAK1 inhibitor, Tyrosine-protein kinase JAK2 inhibitor
Sorafenib	CHEMBL1336	L01EX02	Tyrosine-protein kinase receptor FLT3 inhibitor, Stem cell growth factor receptor inhibitor, Platelet-derived growth factor receptor beta inhibitor, Vascular endothelial growth factor receptor inhibitor, Tyrosine-protein kinase receptor RET inhibitor, Serine/threonine-protein kinase B-raf inhibitor, Serine/threonine-protein kinase RAF inhibitor
Tamoxifen	CHEMBL83	L02BA01	Estrogen receptor alpha modulator
Topotecan	CHEMBL84	L01CE01	DNA topoisomerase I, mitochondrial inhibitor
Vinblastine	CHEMBL159	L01CA01	Tubulin inhibitor
Vinorelbine	CHEMBL553025	L01CA04	Tubulin inhibitor
alpha-lipoic acid	CHEMBL33864	A16AX01	Unknown
glutathione	CHEMBL1543	V03AB32	Unknown

## Sheet: Table S5
Table S5. Annotation information of the drugs included in the CCLE dataset.
Drug name	ChEMBL ID	ATC code	Mechanism of action
17-AAG	CHEMBL109480		Heat shock protein HSP90 inhibitor
AZD0530	CHEMBL217092		Tyrosine-protein kinase ABL inhibitor, Tyrosine-protein kinase SRC inhibitor
AZD6244	CHEMBL1614701	L01EE04	Dual specificity mitogen-activated protein kinase kinase 2 inhibitor, Dual specificity mitogen-activated protein kinase kinase 1 inhibitor
PD-0325901	CHEMBL507361		Dual specificity mitogen-activated protein kinase kinase 1 inhibitor, Dual specificity mitogen-activated protein kinase kinase 2 inhibitor
PD-0332991	CHEMBL189963	L01EF01	CDK6/cyclin D1 inhibitor, Cyclin-dependent kinase 4/cyclin D1 inhibitor
PF2341066	CHEMBL601719	L01ED01	NPM/ALK (Nucleophosmin/ALK tyrosine kinase receptor), Hepatocyte growth factor receptor inhibitor, ALK tyrosine kinase receptor inhibitor, EML4-ALK
Paclitaxel	CHEMBL428647	L01CD01	Tubulin inhibitor
RAF265	CHEMBL558752		Vascular endothelial growth factor receptor 2 inhibitor, Serine/threonine-protein kinase B-raf inhibitor
TKI258	CHEMBL522892		Vascular endothelial growth factor receptor inhibitor, Stem cell growth factor receptor inhibitor, Fibroblast growth factor receptor 3 inhibitor, Tyrosine-protein kinase receptor FLT3 inhibitor, Platelet-derived growth factor receptor inhibitor
ZD-6474	CHEMBL24828	L01EX04	Tyrosine-protein kinase receptor RET inhibitor, Epidermal growth factor receptor inhibitor, Vascular endothelial growth factor receptor inhibitor, Ephrin receptor inhibitor, Tyrosine-protein kinase BRK inhibitor, Tyrosine-protein kinase SRC inhibitor, Tyrosine-protein kinase TIE-2 inhibitor
Erlotinib	CHEMBL553	L01EB02	Epidermal growth factor receptor erbB1 inhibitor
Irinotecan	CHEMBL481	L01CE02	DNA topoisomerase I inhibitor
Lapatinib	CHEMBL554	L01EH01	Receptor protein-tyrosine kinase erbB-2 inhibitor, Epidermal growth factor receptor erbB1 inhibitor
Nilotinib	CHEMBL255863	L01EA03	Tyrosine-protein kinase ABL inhibitor, Bcr/Abl fusion protein
Panobinostat	CHEMBL483254	L01XH03	Histone deacetylase inhibitor
Sorafenib	CHEMBL1336	L01EX02	Tyrosine-protein kinase receptor FLT3 inhibitor, Stem cell growth factor receptor inhibitor, Platelet-derived growth factor receptor beta inhibitor, Vascular endothelial growth factor receptor inhibitor, Tyrosine-protein kinase receptor RET, Serine/threonine-protein kinase B-raf inhibitor inhibitor, Serine/threonine-protein kinase RAF inhibitor
Topotecan	CHEMBL84	L01CE01	DNA topoisomerase I, mitochondrial inhibitor

## Sheet: Table S6
Table S6. Annotation information of the drugs included in the NCI 60 dataset.
Drug name	ChEMBL ID	ATC code	Mechanism of action
6-THIOGUANINE	CHEMBL727	L01BB03	Inosine-5'-monophosphate dehydrogenase (IMPDH) inhibitor, DNA inhibitor
6-Thioguanine	CHEMBL727	L01BB03	Inosine-5'-monophosphate dehydrogenase (IMPDH) inhibitor, DNA inhibitor
7-Ethyl-10-hydroxycamptothecin	CHEMBL837		DNA topoisomerase I inhibitor
ABL-001	CHEMBL4208229	L01EA06	Tyrosine-protein kinase ABL inhibitor
ABT-199	CHEMBL3137309	L01XX52	Apoptosis regulator Bcl-2 inhibitor
ABT-348	CHEMBL1980297		Serine/threonine-protein kinase Aurora inhibitor, Vascular endothelial growth factor receptor inhibitor, SRC inhibitor, Platelet-derived growth factor receptor inhibitor
AEE-788	CHEMBL587723		Epidermal growth factor receptor erbB1 inhibitor, Vascular endothelial growth factor receptor 2 inhibitor, Vascular endothelial growth factor receptor 1 inhibitor, Receptor protein-tyrosine kinase erbB-2 inhibitor
AMD-070	CHEMBL518924		C-X-C chemokine receptor type 4 antagonist
AMG-232	CHEMBL3125702		Tumour suppressor p53/oncoprotein Mdm2 inhibitor
AMG-319	CHEMBL4303596		PI3-kinase p110-delta subunit inhibitor
AMG-900	CHEMBL2140408		Serine/threonine-protein kinase Aurora inhibitor
APR-246	CHEMBL3186011		Cellular tumor antigen p53 stabiliser
AR-67	CHEMBL412309		DNA topoisomerase I inhibitor
ARQ-087	CHEMBL4297187		Fibroblast growth factor receptor inhibitor
ARQ-092	CHEMBL4297188		Serine/threonine-protein kinase AKT inhibitor
ARRY-162	CHEMBL3187723	L01EE03	Dual specificity mitogen-activated protein kinase kinase 1 inhibitor, Dual specificity mitogen-activated protein kinase kinase 2 inhibitor
ARRY-614	CHEMBL3991932		Tyrosine-protein kinase TIE-2 inhibitor, MAP kinase p38 alpha inhibitor
ARRY-704	CHEMBL3182621		Dual specificity mitogen-activated protein kinase kinase 2 inhibitor, Dual specificity mitogen-activated protein kinase kinase 1 inhibitor
ASP-3026	CHEMBL3545360		ALK tyrosine kinase receptor inhibitor
AT-13148	CHEMBL3544960		Rho-associated protein kinase inhibitor, MAP kinase-activated protein kinase 2 inhibitor
AT-13387	CHEMBL1214827		Heat shock protein HSP90 inhibitor, Heat shock protein HSP90 inhibitor
AT-7519	CHEMBL445813		Cyclin-dependent kinase inhibitor
AT-9283	CHEMBL495727		Tyrosine-protein kinase receptor FLT3 inhibitor, Tyrosine-protein kinase ABL inhibitor, Serine/threonine-protein kinase Aurora-B inhibitor, Serine/threonine-protein kinase Aurora-A inhibitor, Tyrosine-protein kinase JAK2 inhibitor, Tyrosine-protein kinase JAK3 inhibitor
AZACITIDINE	CHEMBL1489	L01BC07	DNA (cytosine-5)-methyltransferase 1 inhibitor, DNA (cytosine-5)-methyltransferase 3A inhibitor, RNA inhibitor, DNA inhibitor
AZD-1480	CHEMBL1231124		Tyrosine-protein kinase JAK2 inhibitor
AZD-2014	CHEMBL2336325		Serine/threonine-protein kinase mTOR inhibitor
AZD-3514	CHEMBL2346976		Androgen Receptor modulator
AZD-3759	CHEMBL3623290		Epidermal growth factor receptor erbB1 inhibitor
AZD-5363	CHEMBL2325741		Serine/threonine-protein kinase AKT inhibitor
AZD-7762	CHEMBL2041933		Serine/threonine-protein kinase Chk1 inhibitor
AZD-8055	CHEMBL1801204		Serine/threonine-protein kinase mTOR inhibitor
AZD-8186	CHEMBL3408248		PI3-kinase p110-delta subunit inhibitor, PI3-kinase p110-beta subunit inhibitor
Abexinostat	CHEMBL2103863		Histone deacetylase inhibitor
Abiraterone	CHEMBL254328	L02BX03, L02BX03	Androgen Receptor antagonist, Steroid 5-alpha-reductase inhibitor, Cytochrome P450 17A1 inhibitor, Androgen Receptor antagonist, Steroid 5-alpha-reductase inhibitor, Cytochrome P450 17A1 inhibitor
Acalabrutinib	CHEMBL3707348	L01EL02	Tyrosine-protein kinase BTK inhibitor
Acetalax	CHEMBL1402684		Unknown, Unknown
Acetylcysteine	CHEMBL600	V03AB23, R05CB01, S01XA08	Glutathione precursor, Mycolytic
Actinomycin D	CHEMBL1554	L01DA01, L01DA01	DNA inhibitor, DNA inhibitor
Adavosertib	CHEMBL1976040		Serine/threonine-protein kinase WEE1 inhibitor
Afuresertib	CHEMBL2219422		Serine/threonine-protein kinase AKT inhibitor
Alisertib	CHEMBL483158		Serine/threonine-protein kinase Aurora-A inhibitor
Allopurinol	CHEMBL1467	M04AA01, M04AA51	Xanthine dehydrogenase inhibitor
Altiratinib	CHEMBL3545365		Hepatocyte growth factor receptor inhibitor, Tyrosine-protein kinase TIE-2 inhibitor, Neurotrophic tyrosine kinase receptor inhibitor, Vascular endothelial growth factor receptor 2 inhibitor
Alvespimycin	CHEMBL383824		Reactive oxygen species, Heat shock protein HSP90 inhibitor
Alvocidib	CHEMBL428690		Cyclin-dependent kinase 6 inhibitor, Cyclin-dependent kinase 2 inhibitor, Cyclin-dependent kinase 1 inhibitor, Cyclin-dependent kinase 7 inhibitor, Cyclin-dependent kinase 4 inhibitor, Cyclin-dependent kinase 9 inhibitor
Amiodarone hydrochloride	CHEMBL1083993		HERG blocker
Amphotericin B	CHEMBL267345	J02AA01, G01AA03, A07AA07, A01AB04, J02AA01, G01AA03, A07AA07, A01AB04	Ergosterol sequestering agent, Ergosterol sequestering agent
Amuno	CHEMBL6	M01AB51, M01AB01, C01EB03, S01BC01, M02AA23	Cyclooxygenase inhibitor
Amuvatinib	CHEMBL2103851		Hepatocyte growth factor receptor inhibitor, Stem cell growth factor receptor inhibitor, Tyrosine-protein kinase receptor FLT3 inhibitor, Platelet-derived growth factor receptor alpha inhibitor
Apitolisib	CHEMBL1922094		PI3-kinase class I inhibitor, Serine/threonine-protein kinase mTOR inhibitor
Artemether	CHEMBL566534	P01BE02	Ferriprotoporphyrin IX inhibitor
Artesunate	CHEMBL361497	P01BE03	Unknown
Avagacestat	CHEMBL1090771		Gamma-secretase inhibitor
Axitinib	CHEMBL1289926	L01EK01	Vascular endothelial growth factor receptor inhibitor
Azacitidine	CHEMBL1489	L01BC07	DNA (cytosine-5)-methyltransferase 1 inhibitor, DNA (cytosine-5)-methyltransferase 3A inhibitor, RNA inhibitor, DNA inhibitor
BAY-1082439	CHEMBL3644672		PI3-kinase p110-alpha subunit inhibitor, PI3-kinase p110-beta subunit inhibitor
BAY-1125976	CHEMBL4751394		Serine/threonine-protein kinase AKT2 inhibitor, Serine/threonine-protein kinase AKT inhibitor
BAY-1161909	CHEMBL4303241		Dual specificity protein kinase TTK inhibitor
BAY-1163877	CHEMBL3963485		Fibroblast growth factor receptor inhibitor
BAY-1217389	CHEMBL4456085		Dual specificity protein kinase TTK inhibitor
BAY-1895344	CHEMBL4647810		Serine-protein kinase ATR inhibitor
BGB-283	CHEMBL4209157		Serine/threonine-protein kinase B-raf inhibitor
BI-2536	CHEMBL513909		Serine/threonine-protein kinase PLK1 inhibitor
BLU-285	CHEMBL4204794	L01EX18	Platelet-derived growth factor receptor alpha inhibitor, Stem cell growth factor receptor inhibitor
BLU-667	CHEMBL4582651	L01EX23	Coiled-coil domain-containing protein 6/Tyrosine-protein kinase receptor RET inhibitor, Kinesin-1 heavy chain/ Tyrosine-protein kinase receptor RET inhibitor, Tyrosine-protein kinase receptor RET inhibitor
BMN-673	CHEMBL3137320	L01XK04, L01XK04	Poly [ADP-ribose] polymerase 2 inhibitor, Poly [ADP-ribose] polymerase-1 inhibitor, Poly [ADP-ribose] polymerase 2 inhibitor, Poly [ADP-ribose] polymerase-1 inhibitor
BMS-387032	CHEMBL296468		Cyclin-dependent kinase 7 inhibitor, Cyclin-dependent kinase 9 inhibitor, Cyclin-dependent kinase 2 inhibitor
BMS-599626	CHEMBL1645462		Epidermal growth factor receptor erbB1 inhibitor, Receptor protein-tyrosine kinase erbB-2 inhibitor, Receptor protein-tyrosine kinase erbB-4 inhibitor
BMS-690514	CHEMBL3545396		Epidermal growth factor receptor erbB1 inhibitor, Vascular endothelial growth factor receptor inhibitor, Receptor protein-tyrosine kinase erbB-2 inhibitor, Receptor protein-tyrosine kinase erbB-4 inhibitor
BMS-754807	CHEMBL575448		Insulin-like growth factor I receptor inhibitor, Insulin receptor inhibitor
BMS-777607	CHEMBL460702		Hepatocyte growth factor receptor inhibitor
BMS-911543	CHEMBL3545215		Tyrosine-protein kinase JAK2 inhibitor
BMS-986158	CHEMBL4297458		Bromodomain and extra-terminal motif (BET) inhibitor
BN-2629	CHEMBL16498		DNA cross-linking agent
BYL-719	CHEMBL2396661	L01EM03	PI3-kinase p110-alpha subunit inhibitor
Bafetinib	CHEMBL206834		Tyrosine-protein kinase Lyn inhibitor, Tyrosine-protein kinase ABL inhibitor, Tyrosine-protein kinase Lyn inhibitor, Tyrosine-protein kinase ABL inhibitor
Barasertib	CHEMBL415049		Serine/threonine-protein kinase Aurora-B inhibitor
Belinostat	CHEMBL408513	L01XH04, L01XH04	Histone deacetylase inhibitor, Histone deacetylase inhibitor
Birinapant	CHEMBL3039522		cIAP1/cIAP2 inhibitor
Bisacodyl, active ingredient of Viraplex	CHEMBL942	A06AB02, A06AG02, A06AB52	Unknown
Bortezomib	CHEMBL325041	L01XG01	26S proteosome inhibitor
Bosutinib	CHEMBL288441	L01EA04, L01EA04	Tyrosine-protein kinase Lyn inhibitor, Tyrosine-protein kinase SRC inhibitor, Tyrosine-protein kinase ABL inhibitor, Tyrosine-protein kinase HCK inhibitor, Tyrosine-protein kinase Lyn inhibitor, Tyrosine-protein kinase SRC inhibitor, Tyrosine-protein kinase ABL inhibitor, Tyrosine-protein kinase HCK inhibitor
Brivanib	CHEMBL377300		Vascular endothelial growth factor receptor inhibitor, Fibroblast growth factor receptor inhibitor
Buparlisib	CHEMBL2017974		PI3-kinase class I inhibitor
CB-839	CHEMBL3639788		Glutaminase kidney isoform, mitochondrial inhibitor
CC-115	CHEMBL3586573		Serine/threonine-protein kinase mTOR inhibitor, DNA-dependent protein kinase inhibitor
CC-223	CHEMBL3586404		Serine/threonine-protein kinase mTOR inhibitor
CEP-32496	CHEMBL2029988		Epidermal growth factor receptor erbB1 inhibitor, Serine/threonine-protein kinase B-raf inhibitor, Tyrosine-protein kinase receptor RET inhibitor
CEP-37440	CHEMBL3951811		ALK tyrosine kinase receptor inhibitor, Focal adhesion kinase 1 inhibitor
CFI-400945	CHEMBL3408947		Serine/threonine-protein kinase PLK4 inhibitor
CH-5132799	CHEMBL1684984		PI3-kinase class I inhibitor
CH-5183284	CHEMBL3907479		Fibroblast growth factor receptor 1 inhibitor, Fibroblast growth factor receptor 2 inhibitor, Fibroblast growth factor receptor 3 inhibitor
CO-1686	CHEMBL3545308	L01EB05	Epidermal growth factor receptor erbB1 inhibitor
COLCHICINE	CHEMBL107	M04AC01	Tubulin inhibitor
CP-724714	CHEMBL483321		Receptor protein-tyrosine kinase erbB-2 inhibitor
CPI-0610	CHEMBL4303404		Bromodomain and extra-terminal motif (BET) inhibitor
CYC-116	CHEMBL482967		Serine/threonine-protein kinase Aurora inhibitor, Vascular endothelial growth factor receptor 2 inhibitor
Carfilzomib	CHEMBL451887	L01XG02	26S proteosome inhibitor
Carmustine	CHEMBL513	L01AD01	Glutathione reductase inhibitor, RNA inhibitor, DNA inhibitor
Cediranib	CHEMBL491473	L01EK02	Stem cell growth factor receptor inhibitor, Platelet-derived growth factor receptor inhibitor, Vascular endothelial growth factor receptor inhibitor
Celecoxib	CHEMBL118	L01XX33, M01AH01	Cyclooxygenase-2 inhibitor
Chlorambucil	CHEMBL515	L01AA02	DNA inhibitor
Cilengitide	CHEMBL429876		Integrin alpha-V/beta-5 antagonist, Integrin alpha-V/beta-3 antagonist
Cladribine	CHEMBL1619	L01BB04, L04AA40	DNA inhibitor
Clofarabine	CHEMBL1750	L01BB06, L01BB06	DNA inhibitor, DNA polymerase (alpha/delta/epsilon) inhibitor, Ribonucleoside-diphosphate reductase RR1 inhibitor, DNA inhibitor, DNA polymerase (alpha/delta/epsilon) inhibitor, Ribonucleoside-diphosphate reductase RR1 inhibitor
Clotrimazole	CHEMBL104	A01AB18, G01AF02, D01AC01	Cytochrome P450 51 inhibitor
Colchicine	CHEMBL107	M04AC01	Tubulin inhibitor
Copanlisib	CHEMBL3218576	L01EM02, L01EM02	PI3-kinase p110-delta subunit inhibitor, PI3-kinase p110-alpha subunit inhibitor, PI3-kinase p110-delta subunit inhibitor, PI3-kinase p110-alpha subunit inhibitor
Cortivazol	CHEMBL2105842	H02AB17	Glucocorticoid receptor agonist
Crenolanib	CHEMBL2105728		Platelet-derived growth factor receptor inhibitor, Tyrosine-protein kinase receptor FLT3 inhibitor
Crizotinib	CHEMBL601719	L01ED01	Hepatocyte growth factor receptor inhibitor, EML4-ALK, ALK tyrosine kinase receptor inhibitor, NPM/ALK (Nucleophosmin/ALK tyrosine kinase receptor)
Cyclobenzaprine Hydrochloride	CHEMBL1200636		Serotonin 2a (5-HT2a) receptor antagonist, Serotonin 2c (5-HT2c) receptor antagonist
Cytarabine	CHEMBL803	L01BC01, L01BC01	DNA inhibitor, RNA inhibitor, DNA polymerase (alpha/delta/epsilon) inhibitor, DNA inhibitor, RNA inhibitor, DNA polymerase (alpha/delta/epsilon) inhibitor
DACARBAZINE	CHEMBL476	L01AX04	DNA inhibitor
DAUNORUBICIN	CHEMBL178	L01DB02	DNA inhibitor, DNA topoisomerase II alpha inhibitor
DECITABINE	CHEMBL1201129	L01BC08	DNA inhibitor, DNA (cytosine-5)-methyltransferase 3A inhibitor, DNA (cytosine-5)-methyltransferase 1 inhibitor
DIGOXIN	CHEMBL1751	C01AA05	Sodium/potassium-transporting ATPase inhibitor
DOLASTATIN 10	CHEMBL39541		Tubulin inhibitor
Dacomitinib	CHEMBL2110732		Epidermal growth factor receptor erbB1 inhibitor, Receptor protein-tyrosine kinase erbB-2 inhibitor, Receptor protein-tyrosine kinase erbB-4 inhibitor
Danusertib	CHEMBL402548		Serine/threonine-protein kinase Aurora inhibitor
Daporinad	CHEMBL566757		Nicotinamide phosphoribosyltransferase inhibitor, Nicotinamide phosphoribosyltransferase inhibitor
Dasatinib	CHEMBL1421	L01EA02, L01EA02	Platelet-derived growth factor receptor beta inhibitor, Ephrin type-A receptor 2 inhibitor, SRC inhibitor, Tyrosine-protein kinase ABL inhibitor, Bcr/Abl fusion protein, Stem cell growth factor receptor inhibitor, Platelet-derived growth factor receptor beta inhibitor, Ephrin type-A receptor 2 inhibitor, SRC inhibitor, Tyrosine-protein kinase ABL inhibitor, Bcr/Abl fusion protein, Stem cell growt…
Daunorubicin	CHEMBL178	L01DB02, L01DB02	DNA inhibitor, DNA topoisomerase II alpha inhibitor, DNA inhibitor, DNA topoisomerase II alpha inhibitor
Defactinib	CHEMBL3137331		Protein tyrosine kinase 2 beta inhibitor, Focal adhesion kinase 1 inhibitor, Protein tyrosine kinase 2 beta inhibitor, Focal adhesion kinase 1 inhibitor
Depsipeptide	CHEMBL343448	L01XH02, L01XH02	Histone deacetylase inhibitor, Histone deacetylase inhibitor
Dexrazoxane	CHEMBL1738	V03AF02	DNA topoisomerase II inhibitor, Iron sequestering agent
Dinaciclib	CHEMBL2103840		Cyclin-dependent kinase 9 inhibitor, Cyclin-dependent kinase 1 inhibitor, Cyclin-dependent kinase 5 inhibitor, Cyclin-dependent kinase 2 inhibitor
Dovitinib	CHEMBL522892		Tyrosine-protein kinase receptor FLT3 inhibitor, Vascular endothelial growth factor receptor inhibitor, Fibroblast growth factor receptor 3 inhibitor, Platelet-derived growth factor receptor inhibitor, Stem cell growth factor receptor inhibitor
Dromostanolone Propionate	CHEMBL1201048		Androgen Receptor agonist
E-3810	CHEMBL2220486		Fibroblast growth factor receptor 1 inhibitor, Fibroblast growth factor receptor 2 inhibitor, Vascular endothelial growth factor receptor inhibitor
E-7090	CHEMBL3686884		Fibroblast growth factor receptor 2 inhibitor, Fibroblast growth factor receptor 1 inhibitor, Fibroblast growth factor receptor 3 inhibitor
E-7449	CHEMBL3644587		Poly [ADP-ribose] polymerase 2 inhibitor, Poly [ADP-ribose] polymerase-1 inhibitor, Tankyrase 1/2 inhibitor
EGF-816	CHEMBL3787344		Epidermal growth factor receptor erbB1 inhibitor
EMD-1204831	CHEMBL3960488		Hepatocyte growth factor receptor inhibitor
ENMD-2076	CHEMBL482968		Serine/threonine-protein kinase Aurora-B inhibitor, Stem cell growth factor receptor inhibitor, Serine/threonine-protein kinase Aurora-A inhibitor, Tyrosine-protein kinase receptor FLT3 inhibitor, Vascular endothelial growth factor receptor 2 inhibitor, Macrophage colony stimulating factor receptor inhibitor, Fibroblast growth factor receptor 3 inhibitor
ETHINYL ESTRADIOL	CHEMBL691	L02AA03, G03CA01	Estrogen receptor alpha agonist
EXEL-2280	CHEMBL3545085		Insulin-like growth factor I receptor inhibitor, SRC inhibitor, Tyrosine-protein kinase ABL inhibitor
EXEL-7647	CHEMBL3544983		Epidermal growth factor receptor erbB1 inhibitor, Ephrin type-B receptor 4 inhibitor, Receptor protein-tyrosine kinase erbB-2 inhibitor
Econazole Nitrate	CHEMBL1201049		Cytochrome P450 51 inhibitor
Econazole nitrate	CHEMBL1201049		Cytochrome P450 51 inhibitor
Encorafenib	CHEMBL3301612	L01EC03	Serine/threonine-protein kinase B-raf inhibitor
Entinostat	CHEMBL27759	L01XH05, L01XH05	Histone deacetylase inhibitor, Histone deacetylase inhibitor
Enzalutamide	CHEMBL1082407	L02BB04	Androgen Receptor antagonist
Enzastaurin	CHEMBL300138		Protein kinase C beta inhibitor
Epothilone B	CHEMBL94657		Tubulin stabiliser
Eribulin mesilate	CHEMBL1683544		Tubulin inhibitor
Etoposide	CHEMBL44657	L01CB01, L01CB01	DNA topoisomerase II inhibitor, DNA topoisomerase II inhibitor
Everolimus	CHEMBL1908360	L01EG02, L04AA18	FK506-binding protein 1A inhibitor
FGF-401	CHEMBL3908979		Fibroblast growth factor receptor 4 inhibitor
Fedratinib	CHEMBL1287853	L01EJ02	Tyrosine-protein kinase receptor FLT3 inhibitor, Tyrosine-protein kinase JAK2 inhibitor
Floxuridine	CHEMBL917	L01BC09, L01BC09	Thymidylate synthase inhibitor, Thymidylate synthase inhibitor
Fluorouracil	CHEMBL185	L01BC52, L01BC02, L01BC52, L01BC02	RNA inhibitor, DNA inhibitor, Thymidylate synthase inhibitor, RNA inhibitor, DNA inhibitor, Thymidylate synthase inhibitor
Foretinib	CHEMBL1230609		Tyrosine-protein kinase receptor FLT3 inhibitor, Hepatocyte growth factor receptor inhibitor, Stem cell growth factor receptor inhibitor, Vascular endothelial growth factor receptor inhibitor, Tyrosine-protein kinase TIE-2 inhibitor, Platelet-derived growth factor receptor inhibitor
Fostamatinib	CHEMBL2103830	B02BX09, B02BX09	Tyrosine-protein kinase SYK inhibitor, Tyrosine-protein kinase SYK inhibitor
Fulvestrant	CHEMBL1358	L02BA03	Estrogen receptor antagonist
GDC-0032	CHEMBL2387080		PI3-kinase class I inhibitor
GDC-0077	CHEMBL4650215		PI3-kinase p110-alpha subunit inhibitor
GDC-0084	CHEMBL3813842		PI3-kinase class I inhibitor
GDC-0349	CHEMBL2331680		Serine/threonine-protein kinase mTOR inhibitor
GDC-0810	CHEMBL3581693		Estrogen receptor alpha antagonist
GDC-0994	CHEMBL3544964		MAP kinase ERK2 inhibitor, MAP kinase ERK1 inhibitor
GSK-1070916	CHEMBL1090479		Serine/threonine-protein kinase Aurora-C inhibitor, Serine/threonine-protein kinase Aurora-B inhibitor
GSK-2126458	CHEMBL1236962		Serine/threonine-protein kinase mTOR inhibitor, PI3-kinase class I inhibitor
GSK-2141795	CHEMBL3137336		Serine/threonine-protein kinase AKT inhibitor
GSK-2636771	CHEMBL3188551		PI3-kinase p110-beta subunit inhibitor
GSK-461364	CHEMBL1908394		Serine/threonine-protein kinase PLK1 inhibitor
GSK-690693	CHEMBL494089		cAMP-dependent protein kinase (PKA) inhibitor, Protein kinase C (PKC) inhibitor, Serine/threonine-protein kinase AKT inhibitor
Gandotinib	CHEMBL2107823		Tyrosine-protein kinase JAK2 inhibitor
Ganetespib	CHEMBL2103879		Heat shock protein HSP90 inhibitor
Gefitinib	CHEMBL939	L01EB01, L01EB01	Epidermal growth factor receptor erbB1 inhibitor, Epidermal growth factor receptor erbB1 inhibitor
HDM-201	CHEMBL3653256		Tumour suppressor p53/oncoprotein Mdm2 inhibitor
Haloperidol	CHEMBL54	N05AD01	Serotonin 2a (5-HT2a) receptor antagonist, D2-like dopamine receptor inverse agonist
Homoharringtonine	CHEMBL46286	L01XX40, L01XX40	Protein synthesis inhibitor, Protein synthesis inhibitor
Hydroxychloroquine Sulfate	CHEMBL1690		Toll-like receptor 7 antagonist, Ferriprotoporphyrin IX inhibitor, Toll-like receptor 9 antagonist
Hydroxyurea	CHEMBL467	L01XX05	Ribonucleoside-diphosphate reductase RR1 inhibitor
I-BET-762	CHEMBL1232461		Bromodomain and extra-terminal motif (BET) inhibitor
IDEBENONE	CHEMBL252556	N06BX13	Antioxidant and mitochondrial electron carrier
IDOXURIDINE	CHEMBL788	S01AD01, J05AB02, D06BB01	DNA inhibitor
INK-128	CHEMBL3545097		Serine/threonine-protein kinase mTOR inhibitor
IPI-145	CHEMBL3039502	L01EM04	PI3-kinase p110-gamma subunit inhibitor, PI3-kinase p110-delta subunit inhibitor
IPI-549	CHEMBL3984425		PI3-kinase p110-gamma subunit inhibitor
Ibrutinib	CHEMBL1873475	L01EL01	Tyrosine-protein kinase BTK inhibitor
Idelalisib	CHEMBL2216870	L01EM01	PI3-kinase p110-delta subunit inhibitor
Ifosfamide	CHEMBL1024	L01AA06	DNA inhibitor
Imiquimod	CHEMBL1282	D06BB10	Toll-like receptor 7 agonist
Indibulin	CHEMBL49642		Tubulin inhibitor
Iniparib	CHEMBL1170047		Reactive nitro radical
Ipatasertib	CHEMBL2177390		Serine/threonine-protein kinase AKT inhibitor
Irofulven	CHEMBL118218		DNA inhibitor
Isotretinoin	CHEMBL547	D10AD04, D10AD54, D10BA01	Retinoic acid receptor agonist
Ispinesib	CHEMBL228814		Kinesin-like protein 1 inhibitor
Ixabepilone	CHEMBL1201752	L01DC04	Tubulin inhibitor
Ixazomib	CHEMBL2141296	L01XG03	26S proteasome inhibitor
Ixazomib citrate	CHEMBL3545432		26S proteosome inhibitor
JNJ-26483327	CHEMBL3109738		Receptor protein-tyrosine kinase erbB-2 inhibitor, Tyrosine-protein kinase Lyn inhibitor, Epidermal growth factor receptor erbB1 inhibitor, Tyrosine-protein kinase LCK inhibitor, Tyrosine-protein kinase SRC inhibitor, Receptor protein-tyrosine kinase erbB-4 inhibitor, Tyrosine-protein kinase YES inhibitor, Vascular endothelial growth factor receptor 3 inhibitor, Tyrosine-protein kinase FYN inhibi…
JNJ-38877605	CHEMBL2133806		Hepatocyte growth factor receptor inhibitor
KW-2449	CHEMBL1908397		Tyrosine-protein kinase receptor FLT3 inhibitor, Serine/threonine-protein kinase Aurora-B inhibitor, Serine/threonine-protein kinase Aurora-A inhibitor, Tyrosine-protein kinase ABL inhibitor
KX-01	CHEMBL571546	D06BX03	Tyrosine-protein kinase SRC inhibitor
LDK-378	CHEMBL2403108	L01ED02, L01ED02	ALK tyrosine kinase receptor inhibitor, NPM/ALK (Nucleophosmin/ALK tyrosine kinase receptor), EML4-ALK, ALK tyrosine kinase receptor inhibitor, NPM/ALK (Nucleophosmin/ALK tyrosine kinase receptor), EML4-ALK
LEE-011	CHEMBL3545110		Cyclin-dependent kinase 4 inhibitor, Cyclin-dependent kinase 6 inhibitor
LGH-447	CHEMBL3651966		Serine/threonine-protein kinase PIM inhibitor
LGK-974	CHEMBL3188386		Probable protein-cysteine N-palmitoyltransferase porcupine inhibitor
LOXO-101	CHEMBL3889654	L01EX12	Neurotrophic tyrosine kinase receptor inhibitor
LOXO-195	CHEMBL4297627		Neurotrophic tyrosine kinase receptor inhibitor
LXH-254	CHEMBL4583691		B-raf/RAF proto-oncogene serine/threonine-protein kinase inhibitor
LY-2090314	CHEMBL362558		Glycogen synthase kinase-3 alpha inhibitor, Glycogen synthase kinase-3 beta inhibitor
LY-2228820	CHEMBL2364626		MAP kinase p38 alpha inhibitor
LY-2606368	CHEMBL3544911		Serine/threonine-protein kinase Chk2 inhibitor, Serine/threonine-protein kinase Chk1 inhibitor
LY-2801653	CHEMBL3545307		Hepatocyte growth factor receptor inhibitor
LY-2835219	CHEMBL3301610	L01EF03	Cyclin-dependent kinase 6 inhibitor, Cyclin-dependent kinase 4 inhibitor
LY-2940680	CHEMBL2142592		Smoothened homolog antagonist
LY-3009120	CHEMBL3577124		Serine/threonine-protein kinase A-Raf inhibitor, Serine/threonine-protein kinase B-raf inhibitor, Serine/threonine-protein kinase RAF inhibitor
LY-3023414	CHEMBL4297181		Serine/threonine-protein kinase mTOR inhibitor, PI3-kinase class I inhibitor
LY-3214996	CHEMBL4650285		Mitogen-activated protein kinase; ERK1/ERK2 inhibitor
Lestaurtinib	CHEMBL603469		Tyrosine-protein kinase receptor FLT3 inhibitor, Nerve growth factor receptor Trk-A inhibitor, Tyrosine-protein kinase receptor RET inhibitor, Neurotrophic tyrosine kinase receptor type 2 inhibitor, Tyrosine-protein kinase JAK2 inhibitor, NT-3 growth factor receptor inhibitor
Lexibulin	CHEMBL552212		Tubulin inhibitor
Linsitinib	CHEMBL1091644		Insulin-like growth factor I receptor inhibitor, Insulin receptor inhibitor
Litronesib	CHEMBL2105661		Kinesin-like protein 1 inhibitor
Lomustine	CHEMBL514	L01AD02	DNA inhibitor
Lovastatin	CHEMBL503	C10AA02, C10AA02	HMG-CoA reductase inhibitor, HMG-CoA reductase inhibitor
Luminespib	CHEMBL252164		Heat shock protein HSP90 inhibitor
M-AMSA	CHEMBL43	L01XX01, L01XX01, L01XX01, L01XX01, L01XX01	DNA topoisomerase II inhibitor, DNA topoisomerase II inhibitor, DNA topoisomerase II inhibitor, DNA topoisomerase II inhibitor, DNA topoisomerase II inhibitor
M2698	CHEMBL4871106		Ribosomal protein S6 kinase (P70S6K) inhibitor, Serine/threonine-protein kinase AKT inhibitor, Serine/threonine-protein kinase AKT3 inhibitor
METHOTREXATE	CHEMBL34259	L01BA01, L04AX03	Dihydrofolate reductase inhibitor
MK-2206	CHEMBL1079175		Serine/threonine-protein kinase AKT inhibitor
MK-2461	CHEMBL1822792		Hepatocyte growth factor receptor inhibitor
MK-8033	CHEMBL2323775		Macrophage-stimulating protein receptor inhibitor, Hepatocyte growth factor receptor inhibitor
MLN-2480	CHEMBL3348923		RAF serine/threonine protein kinase inhibitor
Masitinib	CHEMBL1908391	L01EX06	Platelet-derived growth factor receptor inhibitor, Fibroblast growth factor receptor 3 inhibitor, Stem cell growth factor receptor inhibitor
Masoprocol	CHEMBL313972	L01XX10	Unknown, Receptor protein-tyrosine kinase erbB-2 inhibitor, Insulin-like growth factor I receptor inhibitor
Mebendazole	CHEMBL685	P02CA51, P02CA01, P02CA51, P02CA01	Tubulin inhibitor, Tubulin inhibitor, Tubulin inhibitor, Tubulin inhibitor
Megestrol acetate	CHEMBL1201139	L02AB01, G03AC05, G03DB02	Progesterone receptor agonist
Melphalan	CHEMBL852	L01AA03, L01AA03	DNA inhibitor, DNA inhibitor
Methylprednisolone	CHEMBL650	H02AB04, D10AA02, D07AA01, H02BX01	Glucocorticoid receptor agonist
Midostaurin	CHEMBL608533	L01EX10	Vascular endothelial growth factor receptor 2 inhibitor, Tyrosine-protein kinase receptor FLT3 inhibitor, Protein kinase C (PKC) inhibitor, Stem cell growth factor receptor inhibitor, Platelet-derived growth factor receptor inhibitor
Mifepristone	CHEMBL1276308	G03XB51, G03XB01	Glucocorticoid receptor antagonist, Progesterone receptor antagonist
Milciclib	CHEMBL564829		Cyclin-dependent kinase 1 inhibitor, Nerve growth factor receptor Trk-A inhibitor, Cyclin-dependent kinase 4 inhibitor, Cyclin-dependent kinase 2 inhibitor
Mitomycin	CHEMBL105	L01DC03, L01DC03, L01DC03	DNA inhibitor, DNA inhibitor, DNA inhibitor
Mitotane	CHEMBL1670	L01XX23	Cytochrome P450 11B1 inhibitor, Cytochrome P450 11A1 inhibitor
Mocetinostat	CHEMBL272980		Histone deacetylase 3 inhibitor, Histone deacetylase 2 inhibitor, Histone deacetylase 1 inhibitor, Histone deacetylase 11 inhibitor, Histone deacetylase 8 inhibitor
Momelotinib	CHEMBL1078178		Tyrosine-protein kinase JAK1 inhibitor, Tyrosine-protein kinase JAK2 inhibitor
Motesanib	CHEMBL572881		Platelet-derived growth factor receptor inhibitor, Tyrosine-protein kinase receptor RET inhibitor, Vascular endothelial growth factor receptor inhibitor, Stem cell growth factor receptor inhibitor
NMS-1286937	CHEMBL1738758		Serine/threonine-protein kinase PLK1 inhibitor
NMS-E628	CHEMBL1983268	L01EX14	Neurotrophic tyrosine kinase receptor inhibitor, ALK tyrosine kinase receptor inhibitor, Proto-oncogene tyrosine-protein kinase ROS inhibitor
NVP-BGJ398	CHEMBL1852688	L01EN03	Fibroblast growth factor receptor inhibitor
Nandrolone phenpropionate	CHEMBL1200412		Androgen Receptor agonist
Navitoclax	CHEMBL443684		Apoptosis regulator Bcl-2 inhibitor, Apoptosis regulator Bcl-W inhibitor, Apoptosis regulator Bcl-X inhibitor
Nelarabine	CHEMBL1201112	L01BB07	DNA inhibitor
Neratinib	CHEMBL180022	L01EH02	Epidermal growth factor receptor erbB1 inhibitor, Receptor protein-tyrosine kinase erbB-2 inhibitor, Receptor protein-tyrosine kinase erbB-4 inhibitor
Nitazoxanide	CHEMBL1401	P01AX11	Pyruvate:ferredoxin oxidoreductase inhibitor, Pyruvate:ferredoxin oxidoreductase inhibitor
Nitrogen mustard	CHEMBL427	L01AA05, L01AA05	DNA inhibitor, DNA inhibitor
ONX-0805	CHEMBL2035185		Tyrosine-protein kinase receptor FLT3 inhibitor, Tyrosine-protein kinase JAK2 inhibitor, Macrophage colony stimulating factor receptor inhibitor
OSU-03012	CHEMBL1650595		3-phosphoinositide dependent protein kinase-1 inhibitor
OTX-015	CHEMBL3581647		Bromodomain and extra-terminal motif (BET) inhibitor
Ofloxacin	CHEMBL4	S02AA16, J01MA01, S01AE01	Bacterial DNA gyrase inhibitor
Olaparib	CHEMBL521686	L01XK01, L01XK01	PARP 1, 2 and 3 inhibitor, PARP 1, 2 and 3 inhibitor
Ombrabulin	CHEMBL572284		Tubulin inhibitor
Osimertinib	CHEMBL3353410	L01EB04	Epidermal growth factor receptor erbB1 inhibitor
PD 184352	CHEMBL105442		Dual specificity mitogen-activated protein kinase kinase 1 inhibitor, Dual specificity mitogen-activated protein kinase kinase 2 inhibitor
PD-0325901	CHEMBL507361		Dual specificity mitogen-activated protein kinase kinase 2 inhibitor, Dual specificity mitogen-activated protein kinase kinase 1 inhibitor
PD183805	CHEMBL545315		Epidermal growth factor receptor erbB1 inhibitor, Receptor protein-tyrosine kinase erbB-2 inhibitor, Receptor protein-tyrosine kinase erbB-4 inhibitor
PENTAMIDINE ISETHIONATE	CHEMBL361506	P01CX01	DNA inhibitor, Kinetoplast DNA inhibitor
PENTOSTATIN	CHEMBL1580	L01XX08	Adenosine deaminase inhibitor
PF-03758309	CHEMBL3128043		Serine/threonine-protein kinase PAK 4 inhibitor
PF-04217903	CHEMBL2001019		Hepatocyte growth factor receptor inhibitor
PF-04691502	CHEMBL1234354		Serine/threonine-protein kinase mTOR inhibitor, PI3-kinase class I inhibitor
PF-06463922	CHEMBL3286830	L01ED05	ALK tyrosine kinase receptor inhibitor, EML4-ALK inhibitor
PF-06747775	CHEMBL3989970		Epidermal growth factor receptor erbB1 inhibitor, Epidermal growth factor receptor erbB1 inhibitor, Epidermal growth factor receptor erbB1 inhibitor, Epidermal growth factor receptor erbB1 inhibitor
PF-562271	CHEMBL1084546		Focal adhesion kinase 1 inhibitor
PKI-587	CHEMBL592445		PI3-kinase class I inhibitor, Serine/threonine-protein kinase mTOR inhibitor
PLX-8394	CHEMBL4303729		Serine/threonine-protein kinase B-raf inhibitor
Paclitaxel	CHEMBL428647	L01CD01, L01CD01	Tubulin inhibitor, Tubulin inhibitor
Palbociclib	CHEMBL189963	L01EF01	Cyclin-dependent kinase 4/cyclin D1 inhibitor, CDK6/cyclin D1 inhibitor
Pelitrexol	CHEMBL2107361		GAR transformylase inhibitor
Pemetrexed	CHEMBL225072	L01BA04, L01BA04	GAR transformylase inhibitor, Dihydrofolate reductase inhibitor, Thymidylate synthase inhibitor, GAR transformylase inhibitor, Dihydrofolate reductase inhibitor, Thymidylate synthase inhibitor
Pevonedistat	CHEMBL1231160		NEDD8 activating enzyme inhibitor
Pictilisib	CHEMBL521851		PI3-kinase class I inhibitor
Pimasertib	CHEMBL2107832		Dual specificity mitogen-activated protein kinase kinase 2 inhibitor, Dual specificity mitogen-activated protein kinase kinase 1 inhibitor
Pimozide	CHEMBL1423	N05AG02	Serotonin 2a (5-HT2a) receptor antagonist, Dopamine receptor antagonist
Pipobroman	CHEMBL1585	L01AX02	DNA inhibitor
Plinabulin	CHEMBL1096380		Tubulin inhibitor
Poziotinib	CHEMBL3545154		Epidermal growth factor receptor inhibitor
Pralatrexate	CHEMBL1201746	L01BA05	Dihydrofolate reductase inhibitor
Quisinostat	CHEMBL2105763		Histone deacetylase inhibitor
Quizartinib	CHEMBL576982	L01EX11	Platelet-derived growth factor receptor inhibitor, Macrophage colony stimulating factor receptor inhibitor, Tyrosine-protein kinase receptor RET inhibitor, Stem cell growth factor receptor inhibitor, Tyrosine-protein kinase receptor FLT3 inhibitor
R-1530	CHEMBL1980391		Fibroblast growth factor receptor 2 inhibitor, Tyrosine-protein kinase receptor FLT3 inhibitor, Fibroblast growth factor receptor 1 inhibitor, Serine/threonine-protein kinase Aurora-A inhibitor, Platelet-derived growth factor receptor beta inhibitor, Vascular endothelial growth factor receptor inhibitor, Serine/threonine-protein kinase PLK4 inhibitor
R-547	CHEMBL384304		Cyclin-dependent kinase 1 inhibitor, Cyclin-dependent kinase 4 inhibitor, Cyclin-dependent kinase 2 inhibitor
RAF-265	CHEMBL558752		Serine/threonine-protein kinase B-raf inhibitor, Vascular endothelial growth factor receptor 2 inhibitor
RAPAMYCIN	CHEMBL413	L04AA10, S01XA23, L01EG04	FK506-binding protein 1A inhibitor
RG-7388	CHEMBL2402737		Tumour suppressor p53/oncoprotein Mdm2 inhibitor
RG-7602	CHEMBL5314388		Serine/threonine-protein kinase Chk1 inhibitor
RO-4987655	CHEMBL1614766		Dual specificity mitogen-activated protein kinase kinase 2 inhibitor, Dual specificity mitogen-activated protein kinase kinase 1 inhibitor
RO-5126766	CHEMBL3264002		Dual specificity mitogen-activated protein kinase kinase 2 inhibitor, Dual specificity mitogen-activated protein kinase kinase 1 inhibitor
Rabusertib	CHEMBL3039517		Serine/threonine-protein kinase Chk1 inhibitor
Raltitrexed	CHEMBL225071	L01BA03	Thymidylate synthase inhibitor
Rapamycin	CHEMBL413	L04AA10, S01XA23, L01EG04, L04AA10, S01XA23, L01EG04	FK506-binding protein 1A inhibitor, FK506-binding protein 1A inhibitor
Rebastinib	CHEMBL1738757		Tyrosine-protein kinase ABL inhibitor
Rebimastat	CHEMBL76222		Matrix metalloproteinase 13 inhibitor, Matrix metalloproteinase 14 inhibitor, Matrix metalloproteinase-1 inhibitor, Matrix metalloproteinase 9 inhibitor, Matrix metalloproteinase 8 inhibitor, Matrix metalloproteinase-2 inhibitor
Refametinib	CHEMBL1236682		Dual specificity mitogen-activated protein kinase kinase 2 inhibitor, Dual specificity mitogen-activated protein kinase kinase 1 inhibitor
Ribavirin	CHEMBL1643	J05AP01	Hepatitis C virus NS5B RNA-dependent RNA polymerase inhibitor, RNA inhibitor, Inosine-5'-monophosphate dehydrogenase 1 inhibitor
Rocilinostat	CHEMBL2364628		Histone deacetylase 6 inhibitor
SAR-125844	CHEMBL4461070		Hepatocyte growth factor receptor inhibitor
SAR-245409	CHEMBL3545366		Serine/threonine-protein kinase mTOR inhibitor, PI3-kinase class I inhibitor, Serine/threonine-protein kinase mTOR inhibitor, PI3-kinase class I inhibitor
SB-1317	CHEMBL1944698		Tyrosine-protein kinase JAK2 inhibitor, Cyclin-dependent kinase 1 inhibitor, Cyclin-dependent kinase 7 inhibitor, Cyclin-dependent kinase 2 inhibitor, Cyclin-dependent kinase 9 inhibitor, Tyrosine-protein kinase receptor FLT3 inhibitor
SCH-900776	CHEMBL2386889		Serine/threonine-protein kinase Chk1 inhibitor
SGX-523	CHEMBL1236107		Hepatocyte growth factor receptor inhibitor
SNS-314	CHEMBL482767		Serine/threonine-protein kinase Aurora inhibitor
SNX-5422	CHEMBL1195136		Heat shock protein HSP90 inhibitor
Sapacitabine	CHEMBL2105681		DNA inhibitor
Sapitinib	CHEMBL2408045		Receptor tyrosine-protein kinase erbB-3 inhibitor, Epidermal growth factor receptor erbB1 inhibitor, Receptor protein-tyrosine kinase erbB-2 inhibitor
Saracatinib	CHEMBL217092		Tyrosine-protein kinase ABL inhibitor, Tyrosine-protein kinase SRC inhibitor
Saridegib	CHEMBL538867		Smoothened homolog antagonist
Seliciclib	CHEMBL14762		Cyclin-dependent kinase 7 inhibitor, Cyclin-dependent kinase 2 inhibitor, Cyclin-dependent kinase 9 inhibitor, Cyclin-dependent kinase 5 inhibitor, Cyclin-dependent kinase 1 inhibitor
Selonsertib	CHEMBL3916717		Mitogen-activated protein kinase kinase kinase 5 inhibitor
Selumetinib	CHEMBL1614701	L01EE04	Dual specificity mitogen-activated protein kinase kinase 1 inhibitor, Dual specificity mitogen-activated protein kinase kinase 2 inhibitor
Silmitasertib	CHEMBL1230165		Casein kinase II alpha inhibitor
Simvastatin	CHEMBL1064	C10AA01, C10AA01	HMG-CoA reductase inhibitor, HMG-CoA reductase inhibitor
Sonolisib	CHEMBL411907		PI3-kinase class I inhibitor
Sulfatinib	CHEMBL4297190	L01EX24	Vascular endothelial growth factor receptor inhibitor, Fibroblast growth factor receptor 1 inhibitor
Sunitinib	CHEMBL535	L01EX01	Macrophage colony stimulating factor receptor inhibitor, Vascular endothelial growth factor receptor 1 inhibitor, Vascular endothelial growth factor receptor 2 inhibitor, Tyrosine-protein kinase receptor RET inhibitor, Vascular endothelial growth factor receptor 3 inhibitor, Tyrosine-protein kinase receptor FLT3 inhibitor, Platelet-derived growth factor receptor alpha inhibitor, Platelet-derived …
TAK-441	CHEMBL2205230		Smoothened homolog antagonist
TAK-733	CHEMBL1615025		Dual specificity mitogen-activated protein kinase kinase 2 inhibitor, Dual specificity mitogen-activated protein kinase kinase 1 inhibitor
TAK-901	CHEMBL3544932		Serine/threonine-protein kinase Aurora-B inhibitor
TAK-931	CHEMBL4297644		Cell division cycle 7-related protein kinase inhibitor
TAK-960	CHEMBL2392545		Serine/threonine-protein kinase PLK1 inhibitor
TAS-115	CHEMBL3764045		Vascular endothelial growth factor receptor 2 inhibitor, Hepatocyte growth factor receptor inhibitor
TAS-6417	CHEMBL4650281		Epidermal growth factor receptor erbB1 inhibitor
TESTOLACTONE	CHEMBL1571		Cytochrome P450 19A1 inhibitor
TPX-0005	CHEMBL4298138		Proto-oncogene tyrosine-protein kinase ROS inhibitor, ROS1-SDC4 inhibitor, NT-3 growth factor receptor inhibitor, Neurotrophic tyrosine kinase receptor type 2 inhibitor, CD74-ROS1 inhibitor, Nerve growth factor receptor Trk-A inhibitor
TRICIRIBINE PHOSPHATE	CHEMBL462018		Serine/threonine-protein kinase AKT inhibitor
Tandutinib	CHEMBL124660		Platelet-derived growth factor receptor beta inhibitor, Stem cell growth factor receptor inhibitor, Tyrosine-protein kinase receptor FLT3 inhibitor
Tanespimycin	CHEMBL109480		Heat shock protein HSP90 inhibitor
Tegafur	CHEMBL20883	L01BC03, L01BC53	Thymidylate synthase inhibitor, RNA inhibitor, DNA inhibitor
Telatinib	CHEMBL2079588		Platelet-derived growth factor receptor beta inhibitor, Vascular endothelial growth factor receptor 3 inhibitor, Vascular endothelial growth factor receptor 2 inhibitor, Stem cell growth factor receptor inhibitor
Temsirolimus	CHEMBL1201182	L01EG01	FK506-binding protein 1A inhibitor
Teniposide	CHEMBL452231	L01CB02, L01CB02, L01CB02	DNA topoisomerase II inhibitor, DNA topoisomerase II inhibitor, DNA topoisomerase II inhibitor
Teriflunomide	CHEMBL973	L04AA31	Dihydroorotate dehydrogenase inhibitor
Thiotepa	CHEMBL671	L01AC01	DNA inhibitor
Tipifarnib	CHEMBL289228		Protein farnesyltransferase inhibitor
Tivantinib	CHEMBL2103882		Hepatocyte growth factor receptor inhibitor
Tivozanib	CHEMBL1289494	L01EK03	Vascular endothelial growth factor receptor inhibitor
Trametinib	CHEMBL2103875	L01EE01	Dual specificity mitogen-activated protein kinase kinase; MEK1/2 inhibitor
Triapine	CHEMBL231616		Ribonucleotide reductase inhibitor, Ribonucleotide reductase inhibitor
Uracil mustard	CHEMBL1488	L01AD08	DNA inhibitor
VE-822	CHEMBL3989870		Serine-protein kinase ATR inhibitor
VS-4718	CHEMBL3040440		Focal adhesion kinase 1 inhibitor
VT-464	CHEMBL3264610		Androgen Receptor antagonist, Cytochrome P450 17A1 inhibitor
VX-689	CHEMBL3182444		Serine/threonine-protein kinase Aurora-A inhibitor
VX-944	CHEMBL3349001		Inosine-5'-monophosphate dehydrogenase (IMPDH) inhibitor
Valrubicin	CHEMBL1096885	L01DB09	DNA inhibitor, DNA topoisomerase II alpha inhibitor
Vandetanib	CHEMBL24828	L01EX04	Epidermal growth factor receptor inhibitor, Tyrosine-protein kinase receptor RET inhibitor, Tyrosine-protein kinase BRK inhibitor, Tyrosine-protein kinase TIE-2 inhibitor, Vascular endothelial growth factor receptor inhibitor, Ephrin receptor inhibitor, Tyrosine-protein kinase SRC inhibitor
Varbulin	CHEMBL492399		Tubulin disrupting agent
Varlitinib	CHEMBL2103842		Epidermal growth factor receptor erbB1 inhibitor, Receptor protein-tyrosine kinase erbB-2 inhibitor
Vatalanib	CHEMBL101253		Macrophage colony stimulating factor receptor inhibitor, Stem cell growth factor receptor inhibitor, Platelet-derived growth factor receptor inhibitor, Vascular endothelial growth factor receptor inhibitor
Veliparib	CHEMBL506871	L01XK05	PARP 1, 2 and 3 inhibitor
Vemurafenib	CHEMBL1229517	L01EC01	Serine/threonine-protein kinase B-raf inhibitor
Vismodegib	CHEMBL473417	L01XJ01, L01XJ01	Smoothened homolog inhibitor, Smoothened homolog inhibitor
Volasertib	CHEMBL1233528		Serine/threonine-protein kinase PLK1 inhibitor
Volitinib	CHEMBL3334567		Hepatocyte growth factor receptor inhibitor
Voreloxin	CHEMBL68117	L01XX53	DNA topoisomerase II inhibitor, DNA inhibitor
Vorinostat	CHEMBL98	L01XH01, L01XH01	Histone deacetylase 3 inhibitor, Histone deacetylase 2 inhibitor, Histone deacetylase 6 inhibitor, Histone deacetylase 1 inhibitor, Histone deacetylase 3 inhibitor, Histone deacetylase 2 inhibitor, Histone deacetylase 6 inhibitor, Histone deacetylase 1 inhibitor
XL-147	CHEMBL3360203		PI3-kinase class I inhibitor, PI3-kinase class I inhibitor, PI3-kinase class I inhibitor
ZSTK-474	CHEMBL586702		PI3-kinase class I inhibitor
Zalcitabine	CHEMBL853	J05AF03	Human immunodeficiency virus type 1 reverse transcriptase inhibitor
aldoxorubicin	CHEMBL2107818		DNA topoisomerase II alpha inhibitor
artesunate	CHEMBL361497	P01BE03	Unknown
badil	CHEMBL64894		DNA inhibitor, DNA inhibitor
brigatinib	CHEMBL3545311	L01ED04, L01ED04	ALK tyrosine kinase receptor inhibitor, Epidermal growth factor receptor erbB1 inhibitor, ALK tyrosine kinase receptor inhibitor, Epidermal growth factor receptor erbB1 inhibitor
ciclosporin	CHEMBL160	S01XA18, L04AD01	Cyclophilin A modulator
claritin	CHEMBL998	R06AX13	Histamine H1 receptor antagonist
ensartinib	CHEMBL4113131		ALK tyrosine kinase receptor inhibitor
ergenyl	CHEMBL109	N03AG01	Succinate semialdehyde dehydrogenase inhibitor
florid	CHEMBL1559		Cytochrome P450 51 inhibitor
gilteritinib	CHEMBL3301622	L01EX13	Tyrosine-protein kinase receptor FLT3 inhibitor, Tyrosine-protein kinase receptor UFO inhibitor
leflunomide	CHEMBL960	L04AA13	Dihydroorotate dehydrogenase inhibitor
malacid	CHEMBL36	P01BD51, P01BD01, P01BD51, P01BD01	Dihydrofolate reductase inhibitor, Dihydrofolate reductase inhibitor
melbex	CHEMBL866	L04AA06, L04AA06	Inosine-5'-monophosphate dehydrogenase (IMPDH) inhibitor, Inosine-5'-monophosphate dehydrogenase (IMPDH) inhibitor
napabucasin	CHEMBL64130		Unknown
nitazoxanide	CHEMBL1401	P01AX11	Pyruvate:ferredoxin oxidoreductase inhibitor, Pyruvate:ferredoxin oxidoreductase inhibitor
norvir	CHEMBL163	J05AE03	Cytochrome P450 3A inhibitor, Human immunodeficiency virus type 1 protease inhibitor
olmutinib	CHEMBL3786343	L01EB06	Epidermal growth factor receptor erbB1 inhibitor
pentamidine isethionate	CHEMBL361506	P01CX01	DNA inhibitor, Kinetoplast DNA inhibitor
pralatrexate	CHEMBL1201746	L01BA05	Dihydrofolate reductase inhibitor
relacorilant	CHEMBL4068611		Glucocorticoid receptor antagonist
rifa	CHEMBL374478	J04AB02	Bacterial DNA-directed RNA polymerase inhibitor
selinexor	CHEMBL3545185	L01XX66	Exportin-1 inhibitor
serabelisib	CHEMBL3935857		PI3-kinase p110-alpha subunit inhibitor
tepotinib	CHEMBL3402762	L01EX21	Hepatocyte growth factor receptor inhibitor
tfdu	CHEMBL1129	L01BC59, S01AD02	DNA inhibitor
ulixertinib	CHEMBL3590106		MAP kinase ERK1 inhibitor, MAP kinase ERK2 inhibitor
zanubrutinib	CHEMBL3936761	L01EL03	Tyrosine-protein kinase BTK inhibitor
Acrichine	CHEMBL7568	P01AX05	unknown
Afatinib	CHEMBL1173655	L01EB03	Receptor protein-tyrosine kinase erbB-4 inhibitor, Receptor protein-tyrosine kinase erbB-2 inhibitor, Epidermal growth factor receptor erbB1 inhibitor
Alectinib	CHEMBL1738797	L01ED03, L01ED03	ALK tyrosine kinase receptor inhibitor, Tyrosine-protein kinase receptor RET inhibitor, EML4-ALK
Bendamustine	CHEMBL487253	L01AA09	DNA inhibitor
Cabozantinib	CHEMBL2105717	L01EX07, L01EX07	Vascular endothelial growth factor receptor 2 inhibitor, Hepatocyte growth factor receptor inhibitor
Dabrafenib	CHEMBL2028663	L01EC02	Serine/threonine-protein kinase B-raf inhibitor
Doxorubicin	CHEMBL53463	L01DB01, L01DB01	DNA inhibitor, DNA topoisomerase II alpha inhibitor
Epirubicin	CHEMBL417	L01DB03, L01DB03	DNA inhibitor
Erlotinib	CHEMBL553	L01EB02	Epidermal growth factor receptor erbB1 inhibitor
Estramustine	CHEMBL1575	L01XX11, L01XX11	Unknown
Fluphenazine	CHEMBL726	N05AB02	Dopamine D2 receptor antagonist
Gemcitabine	CHEMBL888	L01BC05	Ribonucleoside-diphosphate reductase RR1 inhibitor, DNA polymerase (alpha/delta/epsilon) inhibitor
Idarubicin	CHEMBL1117	L01DB06	DNA inhibitor, DNA topoisomerase II alpha inhibitor
Imatinib	CHEMBL941	L01EA01	Bcr/Abl fusion protein, Tyrosine-protein kinase ABL inhibitor, Stem cell growth factor receptor inhibitor, Platelet-derived growth factor receptor beta inhibitor
Intedanib	CHEMBL502835	L01EX09, L01EX09	Fibroblast growth factor receptor inhibitor, Vascular endothelial growth factor receptor inhibitor, Platelet-derived growth factor receptor inhibitor
Irinotecan	CHEMBL481	L01CE02, L01CE02, L01CE02	DNA topoisomerase I inhibitor
Lapatinib	CHEMBL554	L01EH01, L01EH01	Receptor protein-tyrosine kinase erbB-2 inhibitor, Epidermal growth factor receptor erbB1 inhibitor
Lenvatinib	CHEMBL1289601	L01EX08	Vascular endothelial growth factor receptor inhibitor
MITOXANTRONE	CHEMBL58	L01DB07	DNA inhibitor, DNA topoisomerase II alpha inhibitor
Mitoxantrone	CHEMBL58	L01DB07	DNA inhibitor, DNA topoisomerase II alpha inhibitor
Nelfinavir	CHEMBL584	J05AE04	Human immunodeficiency virus type 1 protease inhibitor
Nilotinib	CHEMBL255863	L01EA03	Tyrosine-protein kinase ABL inhibitor, Bcr/Abl fusion protein
Noscapine	CHEMBL364713	R05DA07	Unknown
Panobinostat	CHEMBL483254	L01XH03	Histone deacetylase inhibitor
Pazopanib	CHEMBL477772	L01EX03, L01EX03	Platelet-derived growth factor receptor inhibitor, Vascular endothelial growth factor receptor inhibitor, Stem cell growth factor receptor inhibitor, Fibroblast growth factor receptor 1 inhibitor, Macrophage colony stimulating factor receptor inhibitor, Tyrosine-protein kinase LCK inhibitor, Tyrosine-protein kinase ITK/TSK inhibitor, Fibroblast growth factor receptor 3 inhibitor
Pipamperone	CHEMBL440294	N05AD05	Unknown
Ponatinib	CHEMBL1171837	L01EA05	Bcr/Abl fusion protein inhibitor
Procarbazine	CHEMBL1321	L01XB01	DNA inhibitor
Raloxifene	CHEMBL81	G03XC01	Estrogen receptor beta modulator
Ruxolitinib	CHEMBL1789941	L01EJ01, D11AH09	Tyrosine-protein kinase JAK1 inhibitor, Tyrosine-protein kinase JAK2 inhibitor
Sonidegib	CHEMBL2105737	L01XJ02, L01XJ02	Smoothened homolog inhibitor
TYROTHRICIN	CHEMBL577736	R02AB02, D06AX08, S01AA05	Unknown
Tamoxifen	CHEMBL83	L02BA01	Estrogen receptor alpha modulator
Topotecan	CHEMBL84	L01CE01, L01CE01	DNA topoisomerase I, mitochondrial inhibitor
VINORELBINE	CHEMBL553025	L01CA04	Tubulin inhibitor
Vinblastine	CHEMBL159	L01CA01, L01CA01, L01CA01	Tubulin inhibitor
Vincristine	CHEMBL90555	L01CA02, L01CA02	Tubulin inhibitor
Vinorelbine	CHEMBL553025	L01CA04	Tubulin inhibitor
aclarubicin	CHEMBL502620	L01DB04	Unknown
umbralisib	CHEMBL3948730	L01EX25	Tyrosine-protein kinase ABL inhibitor, Casein kinase I epsilon inhibitor, PI3-kinase p110-delta subunit inhibitor
